# Supplementary material for: Cross-species discrimination of vocal expression of emotional valence by Equidae and Suidae
Source: BMC Biol. 2022 May 24;20:106. doi: 10.1186/s12915-022-01311-5 (PMC9128205; doi:10.1186/s12915-022-01311-5)
Supplement: Supplementary file 1 — Additional file 1. Data file containing the raw data. [file 12915_2022_1311_MOESM1_ESM.xlsx]

## Sheet: Suidae
TestNB	SpeciesObserved	ValenceSeries	Valence1stSeries	SpeciesPlayed	Park	Group	SizeGroup	SexGroup	Individuals	1stBehaviour	1stVocalisation	1stMovement	Standing	Walking	HeadMovement	HeadMiddle	HeadLow	EarSides	TailHigh	Grunt	Eating
1	Pigs	Pos	Pos1	Dom	Tanikon	Pair1	2	Mixed	F1Pair1	1.4681	52.9184	4.8047	93.7946	6.20542	14	66.771	0	100	94.8622	4	1.46795
1	Pigs	Pos	Pos1	Dom	Tanikon	Pair1	2	Mixed	F2Pair1	1.53484	0	54.9872	98.4653	1.53467	15	100	0	100	94.1282	0	0
13	Pigs	Neg	Pos1	WB	Tanikon	Pair2	2	Mixed	F1Pair2	3.26986	72.0038	66.5318	88.5233	11.4767	15	77.4009	5.60489	100	100	1	3.80332
13	Pigs	Neg	Pos1	WB	Tanikon	Pair2	2	Mixed	F2Pair2	0.66732	0	41.5074	84.3864	15.6136	22	36.8989	5.13782	100	35.0973	0	33.4959
13	Pigs	Neg	Neg1	Dom	Tanikon	Pair2	2	Mixed	F1Pair2	0.934248	0	3.80372	60.5195	39.4805	21	21.4187	17.3946	100	100	0	38.7004
13	Pigs	Neg	Neg1	Dom	Tanikon	Pair2	2	Mixed	F2Pair2	0.467124	0	6.73994	47.354	52.646	22	49.4225	4.27039	100	100	0	27.5574
14	Pigs	Pos	Neg1	Dom	Tanikon	Pair2	2	Mixed	F1Pair2	1.8685	60.259	10.4102	53.7596	45.2395	24	27.2238	13.0781	100	100	1	44.9726
14	Pigs	Pos	Neg1	Dom	Tanikon	Pair2	2	Mixed	F2Pair2	18.2846	58.5906	4.73798	60.8531	37.6789	25	16.6145	10.6093	100	0	1	58.5638
16	Pigs	Neg	Pos1	WB	Tanikon	Pair3	2	Mixed	F1Pair3	16.0824	23.156	17.6172	62.9216	37.0784	19	39.2342	27.891	100	100	8	32.8747
16	Pigs	Neg	Pos1	WB	Tanikon	Pair3	2	Mixed	F2Pair3	2.9362	20.9538	21.9548	78.8021	21.1979	22	43.5046	3.93677	100	0	6	16.1935
17	Pigs	Pos	Pos1	Hum	Tanikon	Pair3	2	Mixed	F1Pair3	8.47496	67.733	28.2944	68.1055	26.9569	17	34.7637	14.9464	100	100	6	50.2899
17	Pigs	Pos	Pos1	Hum	Tanikon	Pair3	2	Mixed	F2Pair3	11.8783	26.6928	33.2326	65.4365	34.5635	16	12.2107	26.8234	100	100	8	24.0671
17	Pigs	Neg	Pos1	Hum	Tanikon	Pair3	2	Mixed	F1Pair3	3.47006	0	19.2855	67.5717	32.4283	23	19.4169	20.0842	100	100	0	60.4989
17	Pigs	Neg	Pos1	Hum	Tanikon	Pair3	2	Mixed	F2Pair3	3.06968	0	6.60646	51.6912	48.3088	19	31.4274	8.67424	100	52.5586	0	44.7518
18	Pigs	Neg	Neg1	Dom	Tanikon	Pair3	2	Mixed	F1Pair3	4.8047	46.1118	45.8448	81.2042	18.7958	20	42.2369	13.7453	100	100	6	44.0178
18	Pigs	Neg	Neg1	Dom	Tanikon	Pair3	2	Mixed	F2Pair3	1.40137	76.675	1.40137	97.5312	2.46882	9	33.8089	4.60402	100	64.4563	2	3.60315
18	Pigs	Pos	Neg1	Dom	Tanikon	Pair3	2	Mixed	F1Pair3	1.6683	34.3002	33.1658	83.4729	14.859	25	38.3001	47.354	100	100	10	7.13957
18	Pigs	Pos	Neg1	Dom	Tanikon	Pair3	2	Mixed	F2Pair3	4.6045	72.0706	73.0048	94.5492	5.4508	10	97.4184	2.58163	100	0	4	0
19	Pigs	Pos	Pos1	Hum	Tanikon	Pair4	2	Mixed	F1Pair4	2.20216	28.2944	19.2188	53.2771	46.7229	17	13.345	46.8409	100	46.4199	7	39.8141
19	Pigs	Pos	Pos1	Hum	Tanikon	Pair4	2	Mixed	F2Pair4	4.73798	24.157	16.9499	48.5551	51.4449	25	33.4959	24.5548	100	100	6	21.1518
1	Pigs	Neg	Pos1	Dom	Tanikon	Pair1	2	Mixed	F1Pair1	1.13444	24.891	31.7644	89.7911	10.2089	28	45.1728	10.7221	100	47.6416	7	0
1	Pigs	Neg	Pos1	Dom	Tanikon	Pair1	2	Mixed	F2Pair1	1.4681	0	42.842	52.8255	47.1745	26	64.7899	35.2101	100	100	0	0
19	Pigs	Neg	Pos1	Hum	Tanikon	Pair4	2	Mixed	F1Pair4	14.8812	55.7212	13.5466	44.9059	55.0941	17	13.7453	30.2725	100	71.7086	4	55.9822
19	Pigs	Neg	Pos1	Hum	Tanikon	Pair4	2	Mixed	F2Pair4	3.47006	16.8165	18.8184	52.7588	47.2412	24	21.0851	16.9481	100	100	13	50.5108
20	Pigs	Pos	Pos1	Dom	Tanikon	Pair4	2	Mixed	F1Pair4	4.87144	69.0676	98.2962	98.2858	1.71421	20	16.8608	0	100	100	2	0
20	Pigs	Pos	Pos1	Dom	Tanikon	Pair4	2	Mixed	F2Pair4	4.47104	0	0	100	0	20	44.5516	0	100	100	0	0
20	Pigs	Neg	Pos1	Dom	Tanikon	Pair4	2	Mixed	F1Pair4	1.6683	25.2246	11.0108	90.3916	9.60839	27	78.1142	0	100	68.3263	2	0
20	Pigs	Neg	Pos1	Dom	Tanikon	Pair4	2	Mixed	F2Pair4	1.93523	29.362	10.3435	76.1331	23.8669	28	13.0114	19.9507	100	100	7	4.53729
21	Pigs	Neg	Neg1	WB	Tanikon	Pair4	2	Mixed	F1Pair4	2.66928	31.8978	12.0118	71.375	28.625	19	30.9604	20.6641	100	100	8	21.9525
21	Pigs	Neg	Neg1	WB	Tanikon	Pair4	2	Mixed	F2Pair4	1.26791	24.891	10.8773	66.1037	33.8963	24	44.5722	28.3581	100	100	5	19.2629
21	Pigs	Pos	Neg1	WB	Tanikon	Pair4	2	Mixed	F1Pair4	1.4681	16.1491	17.1501	83.5857	16.4143	18	53.0257	13.0781	100	3.44905	9	13.8788
21	Pigs	Pos	Neg1	WB	Tanikon	Pair4	2	Mixed	F2Pair4	2.26888	19.6859	3.40334	59.3645	40.6355	24	35.5437	5.87179	100	100	5	39.0341
22	Pigs	Neg	Neg1	Dom	Tanikon	Pair5	2	Mixed	F1Pair5	3.06968	22.0882	19.8194	65.7034	31.2273	19	7.53991	7.27302	100	74.4444	2	49.0428
22	Pigs	Neg	Neg1	Dom	Tanikon	Pair5	2	Mixed	F2Pair5	1.4681	25.4248	20.6202	76.4461	23.5539	20	27.0697	8.80769	100	100	5	60.9866
22	Pigs	Pos	Neg1	Dom	Tanikon	Pair5	2	Mixed	F1Pair5	2.33562	0	0	100	0	11	100	0	100	100	0	0
22	Pigs	Pos	Neg1	Dom	Tanikon	Pair5	2	Mixed	F2Pair5	9.6094	0	24.891	93.9948	6.00524	25	78.181	5.67162	100	100	0	0
23	Pigs	Neg	Neg1	WB	Tanikon	Pair5	2	Mixed	F1Pair5	4.40432	15.3484	14.0805	68.6393	31.3607	17	36.4318	14.4793	100	0	3	28.6711
23	Pigs	Neg	Neg1	WB	Tanikon	Pair5	2	Mixed	F2Pair5	1.40137	23.5564	15.7488	85.1203	14.8797	28	42.4831	0.867424	100	100	3	14.8797
23	Pigs	Pos	Neg1	WB	Tanikon	Pair5	2	Mixed	F1Pair5	2.86948	17.2169	5.27182	56.0489	43.9511	15	11.1431	6.00524	100	0	1	82.8517
23	Pigs	Pos	Neg1	WB	Tanikon	Pair5	2	Mixed	F2Pair5	2.13542	7.34052	6.20608	64.9027	35.0973	40	29.1588	15.4135	100	100	12	32.9415
24	Pigs	Pos	Pos1	Hum	Tanikon	Pair5	2	Mixed	F1Pair5	6.73994	0	48.5142	92.7937	7.20629	13	70.3741	22.1527	100	0	0	7.47319
24	Pigs	Pos	Pos1	Hum	Tanikon	Pair5	2	Mixed	F2Pair5	3.06968	0	0	100	0	20	100	0	100	100	0	0
2	Pigs	Neg	Neg1	Hum	Tanikon	Pair1	2	Mixed	F1Pair1	1.93523	20.5534	23.8234	61.6538	38.3462	33	48.4884	18.6163	100	73.8438	12	3.7366
2	Pigs	Neg	Neg1	Hum	Tanikon	Pair1	2	Mixed	F2Pair1	4.87144	48.8478	12.7458	78.2016	21.7984	19	75.9329	16.327	100	81.9843	5	7.74009
24	Pigs	Neg	Pos1	Hum	Tanikon	Pair5	2	Mixed	F1Pair5	5.4053	39.572	6.00588	79.5155	20.4845	14	2.06847	7.94026	100	0	3	48.2421
24	Pigs	Neg	Pos1	Hum	Tanikon	Pair5	2	Mixed	F2Pair5	8.27476	0	0	88.7902	11.2098	19	0	0	100	100	0	62.0542
25	Pigs	Neg	Neg1	WB	Tanikon	Pair6	2	Mixed	F1Pair6	0.66732	22.2884	20.8204	70.1072	25.4222	21	84.8534	12.3441	100	100	10	0
25	Pigs	Neg	Neg1	WB	Tanikon	Pair6	2	Mixed	F2Pair6	3.1364	23.7566	3.1364	45.7066	51.9581	27	44.9059	27.0236	100	100	2	28.0705
25	Pigs	Pos	Neg1	WB	Tanikon	Pair6	2	Mixed	F1Pair6	1.60157	31.1638	72.2708	88.1897	11.8103	21	70.7284	7.27302	100	100	1	21.9986
25	Pigs	Pos	Neg1	WB	Tanikon	Pair6	2	Mixed	F2Pair6	2.33562	72.6712	6.8734	74.4444	25.5556	27	47.5081	23.5539	100	100	2	28.938
26	Pigs	Pos	Pos1	Dom	Tanikon	Pair6	2	Mixed	F1Pair6	1.6683	21.888	39.4386	70.8619	29.1381	19	60.0524	10.2756	100	100	10	23.1996
26	Pigs	Pos	Pos1	Dom	Tanikon	Pair6	2	Mixed	F2Pair6	9.47594	75.8076	11.1442	35.164	64.836	21	22.8199	14.0122	100	100	2	63.1678
26	Pigs	Neg	Pos1	Dom	Tanikon	Pair6	2	Mixed	F1Pair6	2.00196	15.1482	2.73602	61.5204	35.7439	19	56.2952	13.7453	100	100	10	22.6865
26	Pigs	Neg	Pos1	Dom	Tanikon	Pair6	2	Mixed	F2Pair6	9.6094	88.8202	1.6683	33.7628	66.2372	21	0	18.262	100	100	2	81.738
27	Pigs	Neg	Neg1	Hum	Tanikon	Pair6	2	Mixed	F1Pair6	3.60352	75.941	4.8047	40.6148	59.3852	16	7.00612	44.1512	100	100	3	48.8426
27	Pigs	Neg	Neg1	Hum	Tanikon	Pair6	2	Mixed	F2Pair6	2.53582	27.3602	26.893	61.6999	38.3001	22	29.4257	36.945	100	100	7	33.6294
27	Pigs	Pos	Neg1	Hum	Tanikon	Pair6	2	Mixed	F1Pair6	2.20216	57.8566	7.20706	71.7754	28.2246	22	0	41.3027	100	100	4	58.6973
27	Pigs	Pos	Neg1	Hum	Tanikon	Pair6	2	Mixed	F2Pair6	1.53484	18.418	7.14032	33.3418	66.6582	22	5.20454	15.8805	100	100	7	78.9149
28	Pigs	Neg	Neg1	Hum	Tanikon	Pair7	2	Mixed	F1Pair7	28.2276	28.7614	9.54268	47.5749	52.4251	10	0	10.4091	100	100	6	89.5909
28	Pigs	Neg	Neg1	Hum	Tanikon	Pair7	2	Mixed	F2Pair7	2.33562	15.7488	13.2797	55.1609	42.8374	22	17.5487	30.8936	100	100	9	49.1556
28	Pigs	Pos	Neg1	Hum	Tanikon	Pair7	2	Mixed	F1Pair7	4.33758	16.6163	16.4161	69.861	30.139	29	41.1025	6.85202	100	0	15	30.7602
28	Pigs	Pos	Neg1	Hum	Tanikon	Pair7	2	Mixed	F2Pair7	11.3444	8.67516	12.8125	63.3887	36.6113	19	3.06935	10.4758	100	100	5	82.4513
29	Pigs	Pos	Pos1	WB	Tanikon	Pair7	2	Mixed	F1Pair7	2.86948	32.2316	33.4328	72.1964	27.8036	19	7.27302	22.8866	100	83.4061	10	66.3039
29	Pigs	Pos	Pos1	WB	Tanikon	Pair7	2	Mixed	F2Pair7	4.8047	10.3435	4.8047	89.0778	10.9222	14	68.9936	8.20716	100	0	2	22.7993
2	Pigs	Pos	Neg1	Hum	Tanikon	Pair1	2	Mixed	F1Pair1	1.20118	14.948	1.73503	52.2456	47.7544	29	54.3602	12.5443	100	100	6	18.7497
2	Pigs	Pos	Neg1	Hum	Tanikon	Pair1	2	Mixed	F2Pair1	1.6683	8.1413	31.6978	75.0449	24.9551	27	53.5595	4.20367	100	100	11	8.60751
29	Pigs	Neg	Pos1	WB	Tanikon	Pair7	2	Mixed	F1Pair7	4.13738	20.6202	75.4072	91.3925	8.60751	18	63.2552	20.4845	100	72.3298	8	13.8581
29	Pigs	Neg	Pos1	WB	Tanikon	Pair7	2	Mixed	F2Pair7	5.53876	61.527	1.80176	65.9036	34.0964	12	60.0524	5.00437	100	100	6	34.9432
30	Pigs	Neg	Neg1	Dom	Tanikon	Pair7	2	Mixed	F1Pair7	1.20118	7.9411	20.687	78.9356	21.0644	19	40.6355	5.87179	100	100	10	30.6728
30	Pigs	Neg	Neg1	Dom	Tanikon	Pair7	2	Mixed	F2Pair7	4.8047	22.9558	5.73896	81.9843	18.0157	10	35.6978	0	100	100	9	64.3022
30	Pigs	Pos	Neg1	Dom	Tanikon	Pair7	2	Mixed	F1Pair7	9.8096	11.4779	14.8812	71.3083	28.6917	20	23.9542	15.0131	100	100	13	61.0327
30	Pigs	Pos	Neg1	Dom	Tanikon	Pair7	2	Mixed	F2Pair7	4.8047	13.8135	21.421	69.3272	30.6728	12	36.2316	6.80594	100	100	10	56.9624
31	Pigs	Pos	Pos1	WB	Tanikon	Pair8	2	Mixed	F1Pair8	4.8047	29.9626	0	100	0	20	54.2934	0	100	100	1	44.8391
31	Pigs	Pos	Pos1	WB	Tanikon	Pair8	2	Mixed	F2Pair8	1.8685	7.80764	11.2777	89.1238	9.07459	24	68.3057	0	100	100	13	5.20454
31	Pigs	Neg	Pos1	WB	Tanikon	Pair8	2	Mixed	F1Pair8	4.67124	27.3602	26.5594	69.127	30.873	24	47.0411	11.2765	100	0	3	17.4613
31	Pigs	Neg	Pos1	WB	Tanikon	Pair8	2	Mixed	F2Pair8	1.00098	20.0196	1.00098	89.7244	10.2756	21	6.27214	0	100	100	9	0
32	Pigs	Pos	Pos1	Hum	Tanikon	Pair8	2	Mixed	F1Pair8	0	38.4376	33.4328	68.1055	31.8945	28	45.419	14.4126	100	100	5	33.6961
32	Pigs	Pos	Pos1	Hum	Tanikon	Pair8	2	Mixed	F2Pair8	1.8685	22.422	67.2658	81.5378	18.4622	24	97.8187	0	100	100	12	0
32	Pigs	Neg	Pos1	Hum	Tanikon	Pair8	2	Mixed	F1Pair8	1.60157	21.2208	20.5534	73.1766	26.8234	30	52.4919	25.1553	100	100	8	16.4143
32	Pigs	Neg	Pos1	Hum	Tanikon	Pair8	2	Mixed	F2Pair8	1.53484	18.0844	30.4298	79.4487	20.5513	23	34.0297	3.13607	100	100	12	31.6943
33	Pigs	Neg	Neg1	Dom	Tanikon	Pair8	2	Mixed	F1Pair8	1.20118	62.6614	40.106	86.1879	13.8121	20	34.2299	18.6163	100	100	3	47.1539
33	Pigs	Neg	Neg1	Dom	Tanikon	Pair8	2	Mixed	F2Pair8	1.73503	4.33758	18.1511	68.9936	31.0064	16	47.9752	43.7715	100	100	14	8.25325
33	Pigs	Pos	Neg1	Dom	Tanikon	Pair8	2	Mixed	F1Pair8	6.2728	7.74092	0	97.3977	2.60227	18	38.3001	0	100	0	6	59.9651
33	Pigs	Pos	Neg1	Dom	Tanikon	Pair8	2	Mixed	F2Pair8	2.00196	2.86948	0	95.2625	4.73747	19	35.4103	3.60315	100	100	17	27.0236
34	Pigs	Neg	Neg1	Dom	Tanikon	Pair9	2	Mixed	F1Pair9	1.33464	26.0922	36.3022	76.0458	23.9542	19	76.3127	0	100	100	5	23.6873
34	Pigs	Neg	Neg1	Dom	Tanikon	Pair9	2	Mixed	F2Pair9	1.33464	35.9018	41.841	88.0769	11.9231	29	39.9682	0	100	0	5	60.0318
3	Pigs	Pos	Pos1	WB	Tanikon	Pair1	2	Mixed	F1Pair1	1.93523	13.947	10.4102	78.0475	21.9525	25	41.5029	5.20454	100	8.58687	12	26.5359
3	Pigs	Pos	Pos1	WB	Tanikon	Pair1	2	Mixed	F2Pair1	2.13542	30.1628	29.8292	72.1964	27.8036	25	63.9892	12.2567	100	100	5	23.7541
34	Pigs	Pos	Neg1	Dom	Tanikon	Pair9	2	Mixed	F1Pair9	1.53484	46.3788	46.1118	90.9921	9.00786	13	81.738	13.5912	100	100	4	4.67074
34	Pigs	Pos	Neg1	Dom	Tanikon	Pair9	2	Mixed	F2Pair9	2.13542	10.8773	8.3415	93.3275	6.67249	17	37.2119	34.2966	100	0	5	2.26865
35	Pigs	Neg	Neg1	WB	Tanikon	Pair9	2	Mixed	F1Pair9	3.47006	19.2188	20.8872	56.1617	43.8383	13	55.9155	5.20454	100	100	12	33.4753
35	Pigs	Neg	Neg1	WB	Tanikon	Pair9	2	Mixed	F2Pair9	2.0687	22.7556	57.9234	79.3153	20.6847	21	21.6189	2.53555	100	0	12	45.4857
35	Pigs	Pos	Neg1	WB	Tanikon	Pair9	2	Mixed	F1Pair9	2.13542	32.632	0	94.3284	5.67162	18	36.2984	44.6183	100	100	9	3.2028
35	Pigs	Pos	Neg1	WB	Tanikon	Pair9	2	Mixed	F2Pair9	4.00392	5.0049	18.2178	64.7692	35.2308	17	33.6961	36.2316	100	100	12	17.5487
36	Pigs	Pos	Pos1	Hum	Tanikon	Pair9	2	Mixed	F1Pair9	2.0687	28.0942	0	93.3275	6.67249	21	9.14131	0	100	100	4	90.8587
36	Pigs	Pos	Pos1	Hum	Tanikon	Pair9	2	Mixed	F2Pair9	1.80176	19.1521	10.21	60.3654	39.6346	15	16.4811	10.7427	100	100	8	72.7762
36	Pigs	Neg	Pos1	Hum	Tanikon	Pair9	2	Mixed	F1Pair9	4.20412	20.7536	29.5622	86.1212	13.8788	19	19.0833	3.53642	100	100	8	77.3803
36	Pigs	Neg	Pos1	Hum	Tanikon	Pair9	2	Mixed	F2Pair9	6.8734	15.4818	9.54268	76.1792	23.8208	15	26.4231	0	100	100	6	73.5769
4	Pigs	Neg	Neg1	WB	Tanikon	Pair10	2	Mixed	F1Pair10	2.86948	0	3.737	71.1502	28.8498	17	30.5468	17.0294	100	100	0	16.8958
4	Pigs	Neg	Neg1	WB	Tanikon	Pair10	2	Mixed	F2Pair10	3.737	55.4542	39.572	64.2049	35.7951	19	48.1497	0	100	100	2	51.8503
4	Pigs	Pos	Neg1	WB	Tanikon	Pair10	2	Mixed	F1Pair10	0.734052	72.7378	15.2816	75.8456	24.1544	22	7.13957	81.7174	100	100	2	4.67074
4	Pigs	Pos	Neg1	WB	Tanikon	Pair10	2	Mixed	F2Pair10	1.33464	43.1088	18.685	71.2416	28.7584	20	0	31.6943	100	100	4	68.3057
7	Pigs	Pos	Pos1	Dom	Tanikon	Pair11	2	Mixed	F1Pair11	2.00196	0	2.73602	68.4391	29.6259	23	65.9242	0	100	100	0	34.0758
7	Pigs	Pos	Pos1	Dom	Tanikon	Pair11	2	Mixed	F2Pair11	5.93914	43.7762	11.2777	66.1037	29.5591	17	45.6859	11.7436	100	0	0	42.5705
7	Pigs	Neg	Pos1	Dom	Tanikon	Pair11	2	Mixed	F1Pair11	1.53484	0	34.0334	61.9001	38.0999	10	28.6711	3.06935	100	100	0	68.2596
7	Pigs	Neg	Pos1	Dom	Tanikon	Pair11	2	Mixed	F2Pair11	2.33562	80.2786	57.1226	73.7104	26.2896	17	60.1859	23.6	100	0	1	16.2142
10	Pigs	Pos	Pos1	Hum	Tanikon	Pair12	2	Mixed	F1Pair12	6.6732	37.7704	36.369	67.2587	32.7413	15	30.4933	6.47232	100	100	7	63.0344
10	Pigs	Pos	Pos1	Hum	Tanikon	Pair12	2	Mixed	F2Pair12	4.67124	38.7046	0	56.6288	43.3712	11	40.2145	0	38.9673	0	9	59.7855
3	Pigs	Neg	Pos1	WB	Tanikon	Pair1	2	Mixed	F1Pair1	0.734052	11.945	14.0137	64.4356	35.5644	31	24.4674	28.2914	100	100	4	37.0323
3	Pigs	Neg	Pos1	WB	Tanikon	Pair1	2	Mixed	F2Pair1	1.33464	6.40628	16.8832	59.0309	40.9691	27	19.9507	20.3305	100	100	7	55.6486
10	Pigs	Neg	Pos1	Hum	Tanikon	Pair12	2	Mixed	F1Pair12	2.40236	26.3592	24.8244	79.2692	20.7308	17	41.2821	1.6014	100	0	6	26.5565
10	Pigs	Neg	Pos1	Hum	Tanikon	Pair12	2	Mixed	F2Pair12	2.0687	71.6034	3.3366	72.3965	27.6035	17	93.7279	6.27214	100	100	6	0
5	Pigs	Pos	Pos1	Dom	Tanikon	Pair10	2	Mixed	F1Pair10	3.5368	16.4828	4.93816	49.9563	50.0437	15	17.6821	19.9507	100	100	5	57.2961
5	Pigs	Pos	Pos1	Dom	Tanikon	Pair10	2	Mixed	F2Pair10	11.0775	21.888	20.9538	33.4959	64.3689	20	8.94114	12.8779	100	0	4	78.181
5	Pigs	Neg	Pos1	Dom	Tanikon	Pair10	2	Mixed	F1Pair10	1.13444	30.1628	13.6133	47.8418	52.1582	22	37.4788	20.2176	100	100	10	27.4907
5	Pigs	Neg	Pos1	Dom	Tanikon	Pair10	2	Mixed	F2Pair10	11.0775	33.4328	18.2178	52.3123	45.3523	16	5.25063	24.021	100	0	4	70.7284
6	Pigs	Neg	Neg1	Hum	Tanikon	Pair10	2	Mixed	F1Pair10	0.867516	14.8145	8.40824	40.815	59.185	23	47.775	39.9015	100	100	11	7.98635
6	Pigs	Neg	Neg1	Hum	Tanikon	Pair10	2	Mixed	F2Pair10	6.73994	22.4886	9.8096	56.9624	40.1684	19	26.0894	29.826	100	0	8	37.9458
6	Pigs	Pos	Neg1	Hum	Tanikon	Pair10	2	Mixed	F1Pair10	2.26888	6.07262	7.40726	55.8281	44.1719	17	52.8461	4.07022	100	100	14	29.5591
6	Pigs	Pos	Neg1	Hum	Tanikon	Pair10	2	Mixed	F2Pair10	3.87046	32.2982	15.3484	59.0976	40.9024	12	4.87092	33.8295	100	100	9	54.4269
8	Pigs	Neg	Neg1	Hum	Tanikon	Pair11	2	Mixed	F1Pair11	4.40432	37.2364	11.6114	60.699	39.301	15	33.1623	7.94026	100	0	1	56.4286
8	Pigs	Neg	Neg1	Hum	Tanikon	Pair11	2	Mixed	F2Pair11	4.6045	0	67.733	89.324	10.676	30	51.4243	28.4915	100	100	0	13.0114
8	Pigs	Pos	Neg1	Hum	Tanikon	Pair11	2	Mixed	F1Pair11	0.600588	8.07458	1.80176	65.724	34.276	23	63.1678	0	100	0	2	36.8322
8	Pigs	Pos	Neg1	Hum	Tanikon	Pair11	2	Mixed	F2Pair11	4.33758	0	9.27574	64.7899	35.2101	21	22.8199	1.6014	100	0	0	69.3733
9	Pigs	Neg	Neg1	Hum	Tanikon	Pair11	2	Mixed	F1Pair11	1.8685	9.8096	10.8773	34.743	65.257	13	18.7291	0	100	0	2	81.2709
9	Pigs	Neg	Neg1	Hum	Tanikon	Pair11	2	Mixed	F2Pair11	1.06771	0	1.4681	34.5635	65.4365	22	9.40821	6.13869	100	100	0	84.4531
9	Pigs	Pos	Neg1	Hum	Tanikon	Pair11	2	Mixed	F1Pair11	2.00196	0	2.73602	42.5499	57.4501	19	18.9499	25.2887	100	100	0	53.3132
9	Pigs	Pos	Neg1	Hum	Tanikon	Pair11	2	Mixed	F2Pair11	2.9362	4.33758	3.20314	21.4854	77.1134	16	70.5076	0	100	100	2	29.4924
11	Pigs	Pos	Pos1	Dom	Tanikon	Pair12	2	Mixed	F1Pair12	4.8047	12.1452	9.67614	95.4588	2.9384	13	34.5262	0	100	0	2	5.74324
11	Pigs	Pos	Pos1	Dom	Tanikon	Pair12	2	Mixed	F2Pair12	4.8047	12.0785	1.06771	88.7806	9.81694	15	64.7392	0	100	0	2	34.0588
14	Pigs	Neg	Neg1	Hum	Tanikon	Pair2	2	Mixed	F1Pair2	1.26791	0	14.8812	59.2517	40.7483	17	25.6017	16.8147	100	87.2555	0	53.3799
14	Pigs	Neg	Neg1	Hum	Tanikon	Pair2	2	Mixed	F2Pair2	1.6683	0	18.7517	61.2535	38.7465	23	12.0105	8.47406	100	0	0	49.0222
11	Pigs	Neg	Pos1	Dom	Tanikon	Pair12	2	Mixed	F1Pair12	1.00098	18.8852	32.365	79.382	20.618	21	45.8861	0	100	100	8	37.6996
11	Pigs	Neg	Pos1	Dom	Tanikon	Pair12	2	Mixed	F2Pair12	0.066732	61.527	0	100	0	12	100	0	100	0	1	0
12	Pigs	Neg	Neg1	WB	Tanikon	Pair12	2	Mixed	F1Pair12	0.800784	14.0137	7.74092	58.2302	41.7698	28	64.1226	15.9266	100	100	17	19.9507
12	Pigs	Neg	Neg1	WB	Tanikon	Pair12	2	Mixed	F2Pair12	0.66732	8.5417	1.20118	32.4077	67.5923	25	15.28	1.66812	100	0	14	0
12	Pigs	Pos	Neg1	WB	Tanikon	Pair12	2	Mixed	F1Pair12	14.5476	15.682	15.7488	65.0361	34.9639	19	15.4135	4.27039	100	100	13	53.8931
12	Pigs	Pos	Neg1	WB	Tanikon	Pair12	2	Mixed	F2Pair12	2.66928	7.54072	6.8734	70.7284	29.2716	20	82.785	1.93502	100	100	12	3.26952
15	Pigs	Pos	Neg1	Hum	Tanikon	Pair2	2	Mixed	F1Pair2	10.0765	0	10.8773	67.3048	32.6952	18	35.2975	4.20367	100	100	0	57.3834
15	Pigs	Pos	Neg1	Hum	Tanikon	Pair2	2	Mixed	F2Pair2	1.20118	0	0	82.9184	17.0816	24	19.884	2.06847	100	0	0	34.9639
15	Pigs	Pos	Pos1	WB	Tanikon	Pair2	2	Mixed	F1Pair2	1.53484	0	51.5172	73.2433	26.7567	26	14.9464	27.4239	0	100	0	3.7366
15	Pigs	Pos	Pos1	WB	Tanikon	Pair2	2	Mixed	F2Pair2	2.13542	0	49.3816	84.7867	15.2133	26	24.4007	9.54166	100	69.7275	0	39.6346
16	Wildboars	Pos	Pos1	Dom	Goldau	Goldau	3	Mixed	F1Goldau	4.6045	0	9.87634	35.164	51.5577	9	69.2398	11.2765	96.6638	92.3266	0	0
16	Wildboars	Pos	Pos1	Dom	Goldau	Goldau	3	Mixed	F2Goldau	4.93816	53.786	8.80862	75.0655	12.7238	9	0	20.6641	100	7.3191	0	48.0419
10	Wildboars	Neg	Pos1	Dom	ChauxDeFond	ChauxDeFond	2	Mixed	F1ChauxDeFond	2.26888	0	12.4789	76.2459	23.7541	8	72.4633	0	100	100	0	0.713332
10	Wildboars	Neg	Pos1	Dom	ChauxDeFond	ChauxDeFond	2	Mixed	F2ChauxDeFond	0	0	20.42	20.4178	2.53555	0	0	0	22.9534	0	0	0
11	Wildboars	Neg	Neg1	Hum	ChauxDeFond	ChauxDeFond	2	Mixed	F1ChauxDeFond	30.9636	0	74.0058	94.662	5.33799	2	0	0	100	0	0	100
11	Wildboars	Neg	Neg1	Hum	ChauxDeFond	ChauxDeFond	2	Mixed	F2ChauxDeFond	0	47.3798	0	0	0	0	0	0	0	0	0	0
11	Wildboars	Pos	Neg1	Hum	ChauxDeFond	ChauxDeFond	2	Mixed	F1ChauxDeFond	22.6888	10.0765	21.421	96.7305	3.26952	2	0	0	100	0	0	100
11	Wildboars	Pos	Neg1	Hum	ChauxDeFond	ChauxDeFond	2	Mixed	F2ChauxDeFond	0	0	0	26.736	0	0	26.736	0	26.736	0	2	0
12	Wildboars	Pos	Pos1	WB	ChauxDeFond	ChauxDeFond	2	Mixed	F1ChauxDeFond	9.27574	0	6.6732	6.67249	25.6224	3	5.07109	17.6154	38.0332	38.0332	2	12.9446
12	Wildboars	Pos	Pos1	WB	ChauxDeFond	ChauxDeFond	2	Mixed	F2ChauxDeFond	14.0137	0	11.1442	30.9397	69.0603	6	0	0	100	0	0	100
12	Wildboars	Neg	Pos1	WB	ChauxDeFond	ChauxDeFond	2	Mixed	F1ChauxDeFond	24.2904	0	19.3523	23.7541	47.1078	11	24.2211	0	70.8619	1.13432	0	46.6407
12	Wildboars	Neg	Pos1	WB	ChauxDeFond	ChauxDeFond	2	Mixed	F2ChauxDeFond	22.7556	0	4.20412	32.5618	50.4234	7	10.2756	0	82.8517	47.8211	0	72.6428
7	Wildboars	Neg	Neg1	Dom	Bern	Bern	2	Mixed	F1Bern	1.26791	3.60352	4.8047	4.80419	95.1958	11	95.3293	0	100	5.73834	0	4.67074
7	Wildboars	Neg	Neg1	Dom	Bern	Bern	2	Mixed	F2Bern	1.73503	0	22.6222	90.9254	9.07459	5	88.123	5.80507	100	100	0	6.07197
7	Wildboars	Pos	Neg1	Dom	Bern	Bern	2	Mixed	F1Bern	2.13542	0	3.06968	29.1588	64.4356	11	44.5516	18.4828	100	100	3	4.00349
7	Wildboars	Pos	Neg1	Dom	Bern	Bern	2	Mixed	F2Bern	1.80176	0	4.47104	77.1801	22.8199	5	75.5787	0	100	100	0	24.4213
8	Wildboars	Pos	Pos1	Hum	Bern	Bern	2	Mixed	F1Bern	1.80176	0	0	100	0	5	39.1675	0	100	0	0	60.8325
8	Wildboars	Pos	Pos1	Hum	Bern	Bern	2	Mixed	F2Bern	0	4.20412	0	100	0	0	0	100	100	0	0	0
16	Wildboars	Neg	Pos1	Dom	Goldau	Goldau	3	Mixed	F1Goldau	2.33562	0	0.734052	33.7422	65.6573	14	14.546	14.9464	100	91.4592	0	34.0758
16	Wildboars	Neg	Pos1	Dom	Goldau	Goldau	3	Mixed	F2Goldau	3.00294	4.07066	4.6045	4.60402	1.3345	2	8.14044	0	10.2756	0	0	0
8	Wildboars	Neg	Pos1	Hum	Bern	Bern	2	Mixed	F1Bern	5.53876	0	26.4258	98.1317	1.8683	4	10.7427	58.4304	100	0	0	30.8269
8	Wildboars	Neg	Pos1	Hum	Bern	Bern	2	Mixed	F2Bern	0	0	0	100	0	0	0	100	100	0	0	0
9	Wildboars	Pos	Pos1	WB	Bern	Bern	2	Mixed	F1Bern	3.80372	0	23.5564	80.3162	15.1466	10	17.3485	19.6838	100	25.4683	3	0
9	Wildboars	Pos	Pos1	WB	Bern	Bern	2	Mixed	F2Bern	0	0	0	100	0	0	0	100	100	0	0	0
9	Wildboars	Neg	Pos1	WB	Bern	Bern	2	Mixed	F1Bern	7.00686	0	11.0108	41.5029	7.74009	9	18.4161	27.157	78.9817	12.0566	0	10.6093
9	Wildboars	Neg	Pos1	WB	Bern	Bern	2	Mixed	F2Bern	0	0	0	11.1431	0	0	0	11.1431	11.1431	0	0	0
19	Wildboars	Pos	Pos1	Dom	Langenthal	Langenthal	3	Mixed	F1Langenthal	0.133464	97.1618	0.266928	65.1029	23.5539	15	44.4388	10.7427	100	98.5988	0	26.6026
19	Wildboars	Pos	Pos1	Dom	Langenthal	Langenthal	3	Mixed	F2Langenthal	0.867516	88.153	0.867516	62.4545	17.528	4	17.8156	7.53991	100	0	0	17.1483
19	Wildboars	Neg	Pos1	Dom	Langenthal	Langenthal	3	Mixed	F1Langenthal	1.53484	0	13.3464	89.5242	10.4758	13	14.6128	7.53991	100	0	0	68.3724
19	Wildboars	Neg	Pos1	Dom	Langenthal	Langenthal	3	Mixed	F2Langenthal	1.60157	0	4.53778	62.167	21.1518	7	26.0021	7.94026	91.7928	87.9895	0	0
20	Wildboars	Neg	Neg1	Hum	Langenthal	Langenthal	3	Mixed	F1Langenthal	3.1364	0	61.0598	67.972	32.028	8	28.2914	23.2203	100	0	0	6.91875
20	Wildboars	Neg	Neg1	Hum	Langenthal	Langenthal	3	Mixed	F2Langenthal	31.4308	4.8047	0	100	0	3	4.00349	0	100	0	0	95.9965
20	Wildboars	Pos	Neg1	Hum	Langenthal	Langenthal	3	Mixed	F1Langenthal	14.4141	27.894	36.9696	96.5303	3.4697	7	14.0583	1.13432	100	0	0	84.8074
20	Wildboars	Pos	Neg1	Hum	Langenthal	Langenthal	3	Mixed	F2Langenthal	7.54072	0	8.87536	90.1247	9.87529	3	9.54166	1.46795	100	0	0	84.9202
21	Wildboars	Neg	Neg1	WB	Langenthal	Langenthal	3	Mixed	F1Langenthal	3.20314	0	10.0098	94.1282	5.87179	11	21.4854	38.9006	100	95.9298	1	0.934149
21	Wildboars	Neg	Neg1	WB	Langenthal	Langenthal	3	Mixed	F2Langenthal	93.7584	0	91.623	0.379708	0	1	0	0	0	0	4	0
21	Wildboars	Pos	Neg1	WB	Langenthal	Langenthal	3	Mixed	F1Langenthal	0.734052	0	12.4122	55.2276	0	2	20.0842	0	20.0842	5.67162	0	0
21	Wildboars	Pos	Neg1	WB	Langenthal	Langenthal	3	Mixed	F2Langenthal	12.8125	0	12.8125	58.0968	24.2879	7	27.8243	0	87.1888	87.1888	1	0
4	Wildboars	Neg	Neg1	Dom	Basel	Basel	3	Mixed	F1Basel	1.8685	2.20216	4.53778	18.1492	40.9691	6	36.8322	0	62.9883	43.4379	0	0
4	Wildboars	Neg	Neg1	Dom	Basel	Basel	3	Mixed	F2Basel	1.33464	0	1.33464	25.8893	27.9371	4	46.5533	17.8823	53.1591	52.1582	0	11.2098
4	Wildboars	Pos	Neg1	Dom	Basel	Basel	3	Mixed	F1Basel	1.40137	0	4.47104	50.5775	27.3366	13	50.0898	13.2783	91.1256	89.7911	4	0
4	Wildboars	Pos	Neg1	Dom	Basel	Basel	3	Mixed	F2Basel	13.947	0	13.947	24.2211	49.1556	7	51.3575	13.4117	74.5111	82.9184	2	0
5	Wildboars	Neg	Neg1	Hum	Basel	Basel	3	Mixed	F1Basel	2.40236	0	38.5044	59.7649	37.0991	8	3.93677	2.669	96.8639	86.0751	0	90.2582
5	Wildboars	Neg	Neg1	Hum	Basel	Basel	3	Mixed	F2Basel	2.60254	0	0	100	0	0	0	0	100	0	0	100
5	Wildboars	Pos	Neg1	Hum	Basel	Basel	3	Mixed	F1Basel	1.93523	0	5.27182	83.1853	15.8138	13	39.1675	10.2756	100	0	0	50.5568
5	Wildboars	Pos	Neg1	Hum	Basel	Basel	3	Mixed	F2Basel	5.67222	0	0	100	0	1	0	0	100	0	0	100
6	Wildboars	Pos	Pos1	WB	Basel	Basel	3	Mixed	F1Basel	4.6045	8.1413	10.2767	68.1929	26.8028	15	42.0828	0	0	85.3872	0	0
6	Wildboars	Pos	Pos1	WB	Basel	Basel	3	Mixed	F2Basel	2.86948	36.7694	3.5368	32.808	42.3036	5	47.8418	21.8651	80.5163	78.8482	1	0
6	Wildboars	Neg	Pos1	WB	Basel	Basel	3	Mixed	F1Basel	1.60157	0	2.40236	61.2328	26.4231	14	23.0868	22.7326	92.7937	87.0554	0	7.53991
6	Wildboars	Neg	Pos1	WB	Basel	Basel	3	Mixed	F2Basel	1.33464	0	1.33464	53.5595	6.87267	8	34.2966	22.4196	80.7165	53.7136	1	24.0671
22	Wildboars	Pos	Pos1	Dom	Servion	Servion	2	Mixed	F1Servion	1.00098	0	4.07066	38.4796	5.13782	2	31.8278	13.1242	44.8185	15.28	1	0
22	Wildboars	Pos	Pos1	Dom	Servion	Servion	2	Mixed	F2Servion	4.13738	0	4.67124	45.0393	4.67074	3	46.0402	0	51.0446	32.2281	0	0
22	Wildboars	Neg	Pos1	Dom	Servion	Servion	2	Mixed	F1Servion	1.33464	11.4112	0	67.926	0	5	23.1535	44.7724	67.926	0	0	0
22	Wildboars	Neg	Pos1	Dom	Servion	Servion	2	Mixed	F2Servion	47.58	0	0	23.9336	0	5	4.00349	15.7932	23.8669	23.9336	0	4.13694
23	Wildboars	Neg	Neg1	Hum	Servion	Servion	2	Mixed	F1Servion	18.8184	19.419	1.06771	66.5041	33.4959	7	7.00612	45.2188	100	0	0	42.0367
23	Wildboars	Neg	Neg1	Hum	Servion	Servion	2	Mixed	F2Servion	0	0	0	100	0	0	0	0	100	0	0	0
23	Wildboars	Pos	Neg1	Hum	Servion	Servion	2	Mixed	F1Servion	8.87536	0	96.094	96.0171	3.98285	14	43.4379	45.9528	100	0	0	0
23	Wildboars	Pos	Neg1	Hum	Servion	Servion	2	Mixed	F2Servion	9.27574	0	0	80.3162	19.6838	6	67.9053	0	100	0	0	0
17	Wildboars	Pos	Pos1	Hum	Goldau	Goldau	3	Mixed	F1Goldau	1.80176	18.3513	2.80274	77.0466	22.9534	11	21.352	0	100	91.5927	8	78.648
17	Wildboars	Pos	Pos1	Hum	Goldau	Goldau	3	Mixed	F2Goldau	11.8783	23.0226	12.946	76.9799	23.0201	2	35.9647	0	100	0	6	64.0353
24	Wildboars	Pos	Pos1	WB	Servion	Servion	2	Mixed	F1Servion	0	16.9499	0	0	0	0	0	0	0	0	0	0
24	Wildboars	Pos	Pos1	WB	Servion	Servion	2	Mixed	F2Servion	3.5368	21.8214	33.6996	95.5294	4.47057	13	22.8199	4.27039	100	0	0	72.9097
24	Wildboars	Neg	Pos1	WB	Servion	Servion	2	Mixed	F1Servion	0	27.7606	0	0	0	0	0	0	0	0	0	0
24	Wildboars	Neg	Pos1	WB	Servion	Servion	2	Mixed	F2Servion	2.66928	7.40726	46.9794	81.3377	18.6623	19	31.4942	42.2162	100	0	0	26.2896
13	Wildboars	Pos	Pos1	Dom	Geneve	Geneve	3	Mixed	F1Geneve	1.00098	15.6153	67.3994	72.1296	4.60402	12	0	18.2826	76.7336	0	0	58.451
13	Wildboars	Pos	Pos1	Dom	Geneve	Geneve	3	Mixed	F2Geneve	0.867516	0	47.9136	63.6556	36.3444	6	0	39.4805	0	0	0	0
13	Wildboars	Neg	Pos1	Dom	Geneve	Geneve	3	Mixed	F1Geneve	10.6771	0	11.6114	81.7841	6.60577	3	0	0	63.4347	0	1	0
13	Wildboars	Neg	Pos1	Dom	Geneve	Geneve	3	Mixed	F2Geneve	0	11.7448	0	0	0	0	0	0	0	0	0	0
14	Wildboars	Neg	Neg1	Hum	Geneve	Geneve	3	Mixed	F1Geneve	0	0	5.33856	86.1879	13.8121	4	0	33.0956	100	0	0	66.9044
14	Wildboars	Neg	Neg1	Hum	Geneve	Geneve	3	Mixed	F2Geneve	0	0	0	0	0	0	0	0	0	0	0	0
14	Wildboars	Pos	Neg1	Hum	Geneve	Geneve	3	Mixed	F1Geneve	1.8685	0	10.6104	79.9158	20.0842	5	0	60.4989	100	0	1	39.5011
14	Wildboars	Pos	Neg1	Hum	Geneve	Geneve	3	Mixed	F2Geneve	0	0	0	0	0	0	0	0	0	0	0	0
15	Wildboars	Neg	Neg1	WB	Geneve	Geneve	3	Mixed	F1Geneve	15.0147	8.60842	30.7634	62.1003	7.13957	8	58.9642	0	62.0335	0	0	0
15	Wildboars	Neg	Neg1	WB	Geneve	Geneve	3	Mixed	F2Geneve	3.06968	12.212	24.6242	61.9207	38.0793	5	0	100	100	0	0	0
15	Wildboars	Pos	Neg1	WB	Geneve	Geneve	3	Mixed	F1Geneve	1.4681	0	4.40432	57.2961	3.53642	5	38.1666	28.0038	66.1037	13.3243	0	0
15	Wildboars	Pos	Neg1	WB	Geneve	Geneve	3	Mixed	F2Geneve	0	0	0	0	0	0	0	0	0	0	0	0
25	Wildboars	Pos	Pos1	Dom	Winterthur	Winterthur	2	Mixed	F1Winterthur	1.40137	0	2.33562	44.0845	55.9155	13	31.7611	21.6856	100	100	12	46.5533
25	Wildboars	Pos	Pos1	Dom	Winterthur	Winterthur	2	Mixed	F2Winterthur	0	0	0	0	0	0	0	0	0	0	0	0
17	Wildboars	Neg	Pos1	Hum	Goldau	Goldau	3	Mixed	F1Goldau	2.80274	23.7566	2.80274	69.861	29.405	12	35.9441	0	97.5312	15.6804	3	61.5871
17	Wildboars	Neg	Pos1	Hum	Goldau	Goldau	3	Mixed	F2Goldau	0	0	0	100	0	0	0	0	100	0	6	100
25	Wildboars	Neg	Pos1	Dom	Winterthur	Winterthur	2	Mixed	F1Winterthur	13.0795	0	14.6143	62.3211	36.8782	7	5.00437	3.53642	100	100	8	91.4592
25	Wildboars	Neg	Pos1	Dom	Winterthur	Winterthur	2	Mixed	F2Winterthur	0	0	0	0	0	0	0	0	0	0	0	0
26	Wildboars	Pos	Pos1	Hum	Winterthur	Winterthur	2	Mixed	F1Winterthur	1.20118	0	3.737	70.7078	23.4872	14	23.7541	23.0201	100	100	1	53.2258
26	Wildboars	Pos	Pos1	Hum	Winterthur	Winterthur	2	Mixed	F2Winterthur	0	0	0	0	0	0	0	0	0	0	0	0
26	Wildboars	Neg	Pos1	Hum	Winterthur	Winterthur	2	Mixed	F1Winterthur	2.33562	0	11.945	34.276	65.724	8	18.683	25.8893	100	100	7	55.4278
26	Wildboars	Neg	Pos1	Hum	Winterthur	Winterthur	2	Mixed	F2Winterthur	0	0	0	0	0	0	0	0	0	0	0	0
27	Wildboars	Neg	Neg1	WB	Winterthur	Winterthur	2	Mixed	F1Winterthur	0	0	0	0	0	0	0	0	0	0	0	0
27	Wildboars	Neg	Neg1	WB	Winterthur	Winterthur	2	Mixed	F2Winterthur	0	0	0	0	0	0	0	0	0	0	0	0
27	Wildboars	Pos	Neg1	WB	Winterthur	Winterthur	2	Mixed	F1Winterthur	0	0	0	0	0	0	0	0	0	0	0	0
27	Wildboars	Pos	Neg1	WB	Winterthur	Winterthur	2	Mixed	F2Winterthur	0	0	0	0	0	0	0	0	0	0	0	0
1	Wildboars	Neg	Neg1	Dom	Aarau	Aarau	3	Mixed	F1Aarau	13.6801	0	14.1472	16.0807	11.3432	1	15.0798	0	29.826	10.6093	1	0
1	Wildboars	Neg	Neg1	Dom	Aarau	Aarau	3	Mixed	F2Aarau	2.73602	0	11.3444	88.9237	9.47494	3	18.0825	0	100	89.1906	0	64.6358
1	Wildboars	Pos	Neg1	Dom	Aarau	Aarau	3	Mixed	F1Aarau	17.684	0	17.8842	74.9782	7.33974	4	38.6337	0	0	21.5315	0	24.021
1	Wildboars	Pos	Neg1	Dom	Aarau	Aarau	3	Mixed	F2Aarau	1.33464	0	0	96.2634	3.7366	11	27.0029	5.20454	100	0	1	67.7925
18	Wildboars	Neg	Neg1	WB	Goldau	Goldau	3	Mixed	F1Goldau	2.33562	0	3.60352	54.581	40.2812	7	94.9289	0	95.6629	44.0845	0	0
18	Wildboars	Neg	Neg1	WB	Goldau	Goldau	3	Mixed	F2Goldau	4.53778	0	5.60548	55.0274	36.3651	8	92.6603	0	92.7937	91.7928	0	0
2	Wildboars	Pos	Pos1	Hum	Aarau	Aarau	3	Mixed	F1Aarau	6.8734	0	1.13444	39.5679	26.8901	8	6.87267	0	65.4571	29.6926	0	61.6538
2	Wildboars	Pos	Pos1	Hum	Aarau	Aarau	3	Mixed	F2Aarau	0	0	0	31.9406	0	0	0	6.00524	31.2733	0	0	25.8686
2	Wildboars	Neg	Pos1	Hum	Aarau	Aarau	3	Mixed	F1Aarau	1.26791	0	6.473	25.4015	13.6786	4	14.3919	0	39.0134	14.3919	0	24.6882
2	Wildboars	Neg	Pos1	Hum	Aarau	Aarau	3	Mixed	F2Aarau	0	0	0	9.94201	45.3062	2	0	0	55.3817	41.236	0	55.315
3	Wildboars	Neg	Neg1	WB	Aarau	Aarau	3	Mixed	F1Aarau	1.00098	0	1.06771	67.1046	30.0262	12	67.4589	30.3392	100	97.9983	2	2.20192
3	Wildboars	Neg	Neg1	WB	Aarau	Aarau	3	Mixed	F2Aarau	1.8685	0	2.60254	82.7182	16.014	17	44.1719	2.1352	90.8793	75.7995	1	11.4767
3	Wildboars	Pos	Neg1	WB	Aarau	Aarau	3	Mixed	F1Aarau	0.467124	0	1.73503	68.2389	1.46795	8	33.1623	9.67511	76.5796	8.14044	0	35.4103
3	Wildboars	Pos	Neg1	WB	Aarau	Aarau	3	Mixed	F2Aarau	1.33464	0	1.33464	49.4432	31.2066	9	68.8395	0	91.0589	5.67162	0	11.8103
18	Wildboars	Pos	Neg1	WB	Goldau	Goldau	3	Mixed	F1Goldau	1.4681	0	2.73602	61.1867	21.1979	8	7.0522	0	82.3179	0	0	13.9455
18	Wildboars	Pos	Neg1	WB	Goldau	Goldau	3	Mixed	F2Goldau	4.67124	0	32.632	63.7016	17.6821	5	3.38233	0	81.317	0	0	78.0014
10	Wildboars	Pos	Pos1	Dom	ChauxDeFond	ChauxDeFond	2	Mixed	F1ChauxDeFond	5.60548	0	14.1472	76.1125	17.949	15	16.8147	0	100	0	2	38.0793
10	Wildboars	Pos	Pos1	Dom	ChauxDeFond	ChauxDeFond	2	Mixed	F2ChauxDeFond	0	0	13.3464	72.2424	14.4126	3	0	0	73.31	0	0	58.8975

## Sheet: Equidae
TestNB	SpeciesObserved	ValenceSeries	Valence1stSeries	SpeciesPlayed	Park	Group	SizeGroup	SexGroup	Individuals	1stBehaviour	1stMovement	LookLoudspeaker	Standing	Walking	HeadMovement	HeadHigh	HeadMiddle	EarMovement	EarSides	EarForward	TailMovement	TailLow	Eating
1	Domestic	Neg	Neg1	Hum	Autre	Pair1	2	Mixed	F1Pair1	1.33464	6.30617	9.92141	93.2608	6.73921	7	16.5939	0	0	66.6582	33.3418	0	100	77.8012
1	Domestic	Neg	Neg1	Hum	Autre	Pair1	2	Mixed	F2Pair1	0.900882	11.5113	5.33799	95.2625	4.73747	14	25.4222	0	0	57.2961	42.7039	10	97.2643	65.1696
13	Domestic	Pos	Pos1	Prz	Autre	Pair2	2	Male	F1Pair2	0.734052	24.5574	24.8217	76.4461	23.5539	10	61.7205	7.67336	1	47.3541	52.6459	4	100	23.8669
13	Domestic	Pos	Pos1	Prz	Autre	Pair2	2	Male	F2Pair2	0.734052	31.1638	22.9534	86.1212	13.8788	11	32.3616	23.4872	3	41.3488	58.6512	9	100	42.0828
13	Domestic	Pos	Neg1	Hum	Autre	Pair2	2	Male	F1Pair2	0.533856	17.0167	6.33886	57.3628	30.6267	9	35.8313	0	0	75.7995	16.1474	4	0	57.4295
13	Domestic	Pos	Neg1	Hum	Autre	Pair2	2	Male	F2Pair2	10.0098	21.4877	0	42.9708	57.0292	7	25.7558	5.27127	1	84.3864	15.6136	20	0	47.5542
14	Domestic	Neg	Neg1	Hum	Autre	Pair2	2	Male	F1Pair2	15.1482	4.03729	0	89.7911	10.2089	5	46.9537	0	1	46.6868	19.4837	11	97.5979	53.0463
14	Domestic	Neg	Neg1	Hum	Autre	Pair2	2	Male	F2Pair2	7.17369	8.17467	0	94.1282	5.87179	8	43.9511	0.733974	4	70.0405	3.20279	24	92.4601	42.6372
16	Domestic	Pos	Pos1	Prz	Autre	Pair3	2	Mixed	F1Pair3	1.93523	7.74091	10.0087	67.5717	32.4283	10	97.3977	2.60227	1	44.9726	55.0274	4	100	0
16	Domestic	Pos	Pos1	Prz	Autre	Pair3	2	Mixed	F2Pair3	0.967614	4.43768	30.8936	74.0646	25.9354	8	86.342	0	2	22.0192	75.2451	0	13.8788	6.80594
16	Domestic	Neg	Pos1	Prz	Autre	Pair3	2	Mixed	F1Pair3	0.700686	2.00196	0	40.1684	38.5464	8	51.2908	14.8796	2	61.3869	25.4683	9	0	22.4863
16	Domestic	Neg	Pos1	Prz	Autre	Pair3	2	Mixed	F2Pair3	0.900882	12.8793	11.4767	72.9303	20.1303	6	25.1553	8.20716	0	74.5111	13.7453	1	0	0
17	Domestic	Pos	Pos1	Hum	Autre	Pair3	2	Mixed	F1Pair3	0.867516	0	17.061	100	0	9	21.8652	8.34061	0	51.5783	48.4217	16	100	66.3913
17	Domestic	Pos	Pos1	Hum	Autre	Pair3	2	Mixed	F2Pair3	2.10206	0	3.73659	97.2643	2.73572	8	14.1918	17.2817	1	65.2363	34.7637	8	100	66.8583
17	Domestic	Neg	Pos1	Hum	Autre	Pair3	2	Mixed	F1Pair3	4.43768	4.43768	0	68.5059	31.4941	6	7.20629	15.6803	0	94.7287	5.27127	26	0	57.4962
17	Domestic	Neg	Pos1	Hum	Autre	Pair3	2	Mixed	F2Pair3	1.93523	2.00196	0	88.3231	11.6769	9	0	5.67162	1	68.3057	7.27301	6	14.3458	74.5778
18	Domestic	Neg	Neg1	Dom	Autre	Pair3	2	Mixed	F1Pair3	1.13444	4.07065	8.67423	42.9041	57.0959	15	57.2293	23.5539	2	44.4388	53.3593	25	68.4391	0
18	Domestic	Neg	Neg1	Dom	Autre	Pair3	2	Mixed	F2Pair3	1.13444	16.7164	11.5434	68.2596	31.7404	14	10.676	37.679	0	51.1574	48.8426	1	0	22.2861
18	Domestic	Pos	Neg1	Dom	Autre	Pair3	2	Mixed	F1Pair3	0.967614	12.212	10.3424	62.0541	37.9459	10	35.0973	31.3401	0	71.2416	28.7584	18	0	16.7479
18	Domestic	Pos	Neg1	Dom	Autre	Pair3	2	Mixed	F2Pair3	0.900882	7.64081	5.53817	62.9677	37.0323	8	8.07371	17.1277	2	51.2447	45.1521	7	30.7602	47.3747
19	Domestic	Pos	Pos1	Hum	Autre	Pair4	2	Mixed	F1Pair4	15.8822	34.6339	0	98.3986	1.6014	7	5.67162	1.26777	1	70.3074	29.6926	10	0	93.0606
19	Domestic	Pos	Pos1	Hum	Autre	Pair4	2	Mixed	F2Pair4	16.3827	0	0	100	0	5	5.73834	2.26865	0	0	0	7	100	91.993
1	Domestic	Pos	Neg1	Hum	Autre	Pair1	2	Mixed	F1Pair1	0.867516	27.9941	3.73659	65.0362	34.9638	6	32.1408	0	0	27.2032	72.7968	0	100	60.7196
1	Domestic	Pos	Neg1	Hum	Autre	Pair1	2	Mixed	F2Pair1	1.8685	14.5476	0	73.2639	26.7361	1	0	0.646649	4	54.3602	43.5046	10	100	50.1771
19	Domestic	Neg	Pos1	Hum	Autre	Pair4	2	Mixed	F1Pair4	0	0	0	100	0	11	0	0	0	98.1984	1.80157	13	100	98.5988
19	Domestic	Neg	Pos1	Hum	Autre	Pair4	2	Mixed	F2Pair4	26.7929	0	0	92.7937	7.20629	4	6.27214	1.20105	0	8.74096	71.5085	7	100	91.9263
20	Domestic	Pos	Pos1	Dom	Autre	Pair4	2	Mixed	F1Pair4	0	0	0	100	0	3	0	0	0	100	0	3	100	100
20	Domestic	Pos	Pos1	Dom	Autre	Pair4	2	Mixed	F2Pair4	32.4985	20.8538	0	91.3258	8.67423	4	19.2835	2.53555	0	84.3864	15.6136	23	0	78.181
20	Domestic	Neg	Pos1	Dom	Autre	Pair4	2	Mixed	F1Pair4	10.5103	2.16879	0	93.2608	6.73921	5	0	0	0	86.8758	13.1242	8	69.1937	98.1984
20	Domestic	Neg	Pos1	Dom	Autre	Pair4	2	Mixed	F2Pair4	0	0	0	100	0	6	0	0	0	56.1618	0	25	0	100
21	Domestic	Neg	Neg1	Prz	Autre	Pair4	2	Mixed	F1Pair4	0	10.21	0	88.59	11.41	2	0	11.2559	0	91.1462	8.85381	4	100	88.7441
21	Domestic	Neg	Neg1	Prz	Autre	Pair4	2	Mixed	F2Pair4	23.8233	11.1442	1.66812	71.4418	28.5582	9	6.73921	17.6154	0	38.1666	52.9796	12	0	66.9045
21	Domestic	Pos	Neg1	Prz	Autre	Pair4	2	Mixed	F1Pair4	0	0	0	100	0	4	0	0	0	100	0	7	96.9974	100
21	Domestic	Pos	Neg1	Prz	Autre	Pair4	2	Mixed	F2Pair4	0.600588	0	20.5513	100	0	20	18.4828	7.47319	0	56.1824	43.8176	16	0	74.044
22	Domestic	Pos	Pos1	Dom	Autre	Pair5	2	Female	F1Pair5	2.16879	5.70559	10.0087	72.4426	27.5574	2	14.8796	8.60751	1	77.5804	19.2168	15	95.1291	70.7745
22	Domestic	Pos	Pos1	Dom	Autre	Pair5	2	Female	F2Pair5	5.13836	0	29.0253	100	0	11	32.9621	29.4718	0	57.8299	42.1701	17	100	37.5661
22	Domestic	Neg	Pos1	Dom	Autre	Pair5	2	Female	F1Pair5	1.13444	16.2492	0	87.5224	12.4776	10	10.4758	41.97	1	63.1011	36.8989	10	0	21.3981
22	Domestic	Neg	Pos1	Dom	Autre	Pair5	2	Female	F2Pair5	0.934248	0	12.4776	100	0	9	0	22.3528	0	31.4941	35.6311	14	100	33.0288
23	Domestic	Neg	Neg1	Hum	Autre	Pair5	2	Female	F1Pair5	0.300294	1.06771	0	54.5604	43.7048	9	7.67336	37.099	0	97.0641	2.93589	17	0	43.0169
23	Domestic	Neg	Neg1	Hum	Autre	Pair5	2	Female	F2Pair5	1.90186	20.0863	21.819	79.803	20.197	7	28.4248	39.8348	2	0	44.6851	14	0	22.4196
23	Domestic	Pos	Neg1	Hum	Autre	Pair5	2	Female	F1Pair5	0	0	0	100	0	2	0	0	3	85.454	14.546	15	100	100
23	Domestic	Pos	Neg1	Hum	Autre	Pair5	2	Female	F2Pair5	1.10108	14.8145	60.5656	83.8526	16.1474	4	42.0161	31.3607	0	35.164	64.836	15	100	11.2765
24	Domestic	Pos	Pos1	Prz	Autre	Pair5	2	Female	F1Pair5	0	0	0	100	0	1	0	0	5	100	0	7	100	100
24	Domestic	Pos	Pos1	Prz	Autre	Pair5	2	Female	F2Pair5	0	0	0	100	0	6	0	7.74009	4	100	0	27	100	92.2599
2	Domestic	Pos	Pos1	Prz	Autre	Pair1	2	Mixed	F1Pair1	1.20118	6.7733	79.5155	75.5787	24.4213	5	89.7911	0	0	11.41	88.59	2	100	4.13694
2	Domestic	Pos	Pos1	Prz	Autre	Pair1	2	Mixed	F2Pair1	0.867516	7.80764	87.3223	82.2512	17.7488	9	97.5979	0.667249	5	6.07196	93.928	5	97.8648	1.73485
24	Domestic	Neg	Pos1	Prz	Autre	Pair5	2	Female	F1Pair5	0.300294	8.37487	0	94.3951	5.60489	6	0	11.41	8	96.7972	1.40122	19	0	84.3197
24	Domestic	Neg	Pos1	Prz	Autre	Pair5	2	Female	F2Pair5	2.00196	0	0	100	0	7	0	9.40821	3	95.4627	4.53729	31	0	87.1888
25	Domestic	Pos	Pos1	Hum	Chrysta	Pair6	2	Mixed	F1Pair6	0	28.0608	0	77.447	22.553	3	0	50.3106	1	85.454	0	7	100	42.2163
25	Domestic	Pos	Pos1	Hum	Chrysta	Pair6	2	Mixed	F2Pair6	46.1785	0.900882	0	85.5874	14.4126	2	6.05136	11.41	0	92.0136	7.98639	6	54.0933	67.5256
25	Domestic	Neg	Pos1	Hum	Chrysta	Pair6	2	Mixed	F1Pair6	3.5368	0	39.8348	92.6603	7.33974	5	62.2543	2.86917	4	73.9106	26.0894	13	15.7471	31.1399
25	Domestic	Neg	Pos1	Hum	Chrysta	Pair6	2	Mixed	F2Pair6	3.10304	0	8.20716	100	0	2	10.1422	2.4021	1	40.5687	0	7	100	85.5207
26	Domestic	Pos	Pos1	Dom	Chrysta	Pair6	2	Mixed	F1Pair6	1.20118	11.578	4.93764	67.9721	32.0279	7	24.1544	41.9494	3	82.2512	6.87266	11	0	12.1439
26	Domestic	Pos	Pos1	Dom	Chrysta	Pair6	2	Mixed	F2Pair6	1.43474	18.4848	46.4199	79.8491	20.1509	14	55.5151	5.60489	3	59.0976	30.6934	6	0	22.9534
26	Domestic	Neg	Pos1	Dom	Chrysta	Pair6	2	Mixed	F1Pair6	1.43474	8.97545	43.9511	82.5181	17.4819	9	78.5146	6.20541	8	55.2276	27.157	9	0	0
26	Domestic	Neg	Pos1	Dom	Chrysta	Pair6	2	Mixed	F2Pair6	1.4681	1.96859	8.40734	93.0606	6.93939	4	30.7602	4.33712	0	50.0898	24.021	7	0	44.0845
27	Domestic	Neg	Neg1	Prz	Chrysta	Pair6	2	Mixed	F1Pair6	0.900882	9.40921	60.5195	85.5207	14.4793	4	76.713	2.53555	6	43.2171	56.7829	20	100	0
27	Domestic	Neg	Neg1	Prz	Chrysta	Pair6	2	Mixed	F2Pair6	1.23454	7.44062	76.9799	53.4928	29.2922	4	5.80506	69.8404	3	60.0985	15.28	7	65.3237	0
27	Domestic	Pos	Neg1	Prz	Chrysta	Pair6	2	Mixed	F1Pair6	1.40137	13.8803	10.4091	64.0353	11.7436	9	64.5024	27.6241	5	89.5242	2.60227	3	0	3.46969
27	Domestic	Pos	Neg1	Prz	Chrysta	Pair6	2	Mixed	F2Pair6	1.30127	9.77624	8.65364	82.8517	17.1483	8	2.44822	34.0297	1	89.2779	6.85206	15	0	63.5221
28	Domestic	Pos	Pos1	Dom	Chrysta	Pair7	2	Female	F1Pair7	1.90186	21.4543	18.4161	77.9808	22.0192	9	31.8278	10.1422	1	73.3768	26.6232	5	10.7221	38.5003
28	Domestic	Pos	Pos1	Dom	Chrysta	Pair7	2	Female	F2Pair7	0.767418	18.2178	46.6201	48.4423	36.4318	7	16.6812	20.9516	3	93.0606	6.93939	12	0	26.0227
28	Domestic	Neg	Pos1	Dom	Chrysta	Pair7	2	Female	F1Pair7	1.06771	7.50735	43.3506	72.843	27.157	13	65.8369	6.53904	3	69.0397	30.9603	0	36.6987	23.287
28	Domestic	Neg	Pos1	Dom	Chrysta	Pair7	2	Female	F2Pair7	0.767418	14.2139	12.7445	63.9018	28.8919	11	42.4832	17.949	6	87.3223	3.00262	2	55.0942	15.8138
29	Domestic	Neg	Neg1	Hum	Chrysta	Pair7	2	Female	F1Pair7	0	0	0	100	0	10	4.53729	10.1883	0	100	0	6	80.3829	71.796
29	Domestic	Neg	Neg1	Hum	Chrysta	Pair7	2	Female	F2Pair7	0	6.10598	0	93.928	6.07196	2	0	6.33886	0	100	0	0	0	93.6611
2	Domestic	Neg	Pos1	Prz	Autre	Pair1	2	Mixed	F1Pair1	0.967614	11.945	37.2119	57.8966	41.5029	11	90.9921	3.93677	0	5.33799	94.662	0	43.5713	2.26865
2	Domestic	Neg	Pos1	Prz	Autre	Pair1	2	Mixed	F2Pair1	0.83415	2.00196	29.826	76.5796	23.4204	8	89.6576	7.20629	4	30.4265	69.5735	11	100	0
29	Domestic	Pos	Neg1	Hum	Chrysta	Pair7	2	Female	F1Pair7	0	17.8508	0	73.5308	26.4692	7	30.8936	26.2023	0	98.3986	0	6	92.3266	25.7558
29	Domestic	Pos	Neg1	Hum	Chrysta	Pair7	2	Female	F2Pair7	0	0	0	0	0	5	3.06934	1.46795	0	91.9263	0	1	0	84.5866
30	Domestic	Pos	Pos1	Prz	Chrysta	Pair7	2	Female	F1Pair7	1.20118	24.4573	0	74.9114	25.0886	14	83.0519	12.2107	2	81.9382	8.45346	6	100	0
30	Domestic	Pos	Pos1	Prz	Chrysta	Pair7	2	Female	F2Pair7	1.30127	8.70853	3.20279	72.0423	27.9577	11	77.3135	20.0842	3	69.44	17.949	10	0	2.60227
30	Domestic	Neg	Pos1	Prz	Chrysta	Pair7	2	Female	F1Pair7	0.533856	9.04219	43.2377	64.5691	35.4309	12	78.2477	21.7523	1	82.2512	17.7488	2	24.2211	0
30	Domestic	Neg	Pos1	Prz	Chrysta	Pair7	2	Female	F2Pair7	1.30127	0	19.4837	100	0	12	32.7619	12.2774	0	77.8473	19.5504	7	100	51.8246
31	Domestic	Neg	Neg1	Prz	Anina	Pair8	2	Mixed	F1Pair8	2.03533	22.0883	76.3333	63.789	36.211	19	82.6721	3.26952	3	11.41	88.59	1	100	0
31	Domestic	Neg	Neg1	Prz	Anina	Pair8	2	Mixed	F2Pair8	1.63493	13.8469	36.9656	90.9254	9.07458	13	76.9338	18.3955	12	76.1331	23.8669	1	100	4.67074
31	Domestic	Pos	Neg1	Prz	Anina	Pair8	2	Mixed	F1Pair8	0.734052	4.37095	36.0982	83.6524	16.3476	16	91.9263	7.13956	9	48.4217	51.5783	3	100	0
31	Domestic	Pos	Neg1	Prz	Anina	Pair8	2	Mixed	F2Pair8	0.83415	16.0157	24.4213	67.3254	32.6746	9	70.3948	10.2089	4	45.6192	31.761	5	0	8.54079
32	Domestic	Pos	Pos1	Dom	Anina	Pair8	2	Mixed	F1Pair8	1.16781	6.17271	15.6803	84.1195	15.8805	18	83.2727	14.4126	4	55.628	41.6363	9	100	0
32	Domestic	Pos	Pos1	Dom	Anina	Pair8	2	Mixed	F2Pair8	1.33464	5.83905	70.7745	82.6515	17.3485	5	91.9263	8.07371	1	23.2664	73.731	7	9.07458	0
32	Domestic	Neg	Pos1	Dom	Anina	Pair8	2	Mixed	F1Pair8	0.767418	0	60.0985	100	0	20	84.2529	15.7471	2	75.3324	24.6676	15	100	0
32	Domestic	Neg	Pos1	Dom	Anina	Pair8	2	Mixed	F2Pair8	0.66732	7.24042	55.3149	77.5137	22.4863	9	73.8438	14.2124	1	31.607	68.393	16	0	0
33	Domestic	Neg	Neg1	Hum	Anina	Pair8	2	Mixed	F1Pair8	0	0	0	100	0	9	25.6224	74.3776	3	95.0624	4.93764	12	100	0
33	Domestic	Neg	Neg1	Hum	Anina	Pair8	2	Mixed	F2Pair8	0	0	0	100	0	7	61.4997	36.0314	6	93.2608	6.73921	19	0	0
33	Domestic	Pos	Neg1	Hum	Anina	Pair8	2	Mixed	F1Pair8	0	0	0	100	0	5	0	98.9324	0	100	0	14	100	0
33	Domestic	Pos	Neg1	Hum	Anina	Pair8	2	Mixed	F2Pair8	0	0	0	100	0	5	25.3555	74.6445	4	98.7322	1.26777	2	100	0
34	Domestic	Pos	Pos1	Prz	Chrysta	Pair9	2	Mixed	F1Pair9	1.96859	25.3582	87.1888	96.1967	3.80332	3	12.8779	1.46795	2	93.461	6.53904	4	100	84.1195
34	Domestic	Pos	Pos1	Prz	Chrysta	Pair9	2	Mixed	F2Pair9	0	0	0	100	0	0	0	0	0	100	0	0	100	100
3	Domestic	Neg	Neg1	Dom	Autre	Pair1	2	Mixed	F1Pair1	0.967614	1.83513	55.1815	95.9298	4.07022	6	94.9495	0	0	12.6777	87.3223	2	7.47319	4.18307
3	Domestic	Neg	Neg1	Dom	Autre	Pair1	2	Mixed	F2Pair1	1.16781	0	25.4889	100	0	7	43.7048	21.5521	0	3.58254	96.4175	10	100	11.1892
34	Domestic	Neg	Pos1	Prz	Chrysta	Pair9	2	Mixed	F1Pair9	8.57506	0	0	100	0	2	7.07284	0	0	93.2608	6.73921	2	85.8082	92.9272
34	Domestic	Neg	Pos1	Prz	Chrysta	Pair9	2	Mixed	F2Pair9	0	0	0	100	0	0	0	0	0	100	0	0	100	100
35	Domestic	Pos	Pos1	Hum	Chrysta	Pair9	2	Mixed	F1Pair9	1.16781	0	56.3158	100	0	6	20.0175	42.7039	3	70.5743	26.4231	3	100	37.2786
35	Domestic	Pos	Pos1	Hum	Chrysta	Pair9	2	Mixed	F2Pair9	1.63493	39.7055	0	90.4583	9.54166	7	0	33.5626	1	100	0	8	0	60.1652
35	Domestic	Neg	Pos1	Hum	Chrysta	Pair9	2	Mixed	F1Pair9	0.533856	2.50245	41.7031	87.1427	12.8573	10	59.2517	5.00437	0	85.2538	14.7462	8	0	35.7439
35	Domestic	Neg	Pos1	Hum	Chrysta	Pair9	2	Mixed	F2Pair9	2.10206	26.0588	0	84.0528	15.9472	10	0	36.0982	2	81.317	14.6127	23	100	57.563
36	Domestic	Neg	Neg1	Dom	Chrysta	Pair9	2	Mixed	F1Pair9	1.13444	10.577	15.0798	70.5076	20.7514	11	52.2456	20.7976	6	96.7972	1.73485	7	0	12.0772
36	Domestic	Neg	Neg1	Dom	Chrysta	Pair9	2	Mixed	F2Pair9	0.400392	2.46908	0	75.7789	24.2211	8	13.4784	34.43	1	63.9686	14.4126	21	0	31.1399
36	Domestic	Pos	Neg1	Dom	Chrysta	Pair9	2	Mixed	F1Pair9	0.934248	7.04023	7.53991	91.1923	8.80768	11	48.3755	7.67336	10	81.6507	8.47406	1	73.5308	39.4138
36	Domestic	Pos	Neg1	Dom	Chrysta	Pair9	2	Mixed	F2Pair9	0	18.5515	0	28.7378	34.1631	2	0	40.7022	2	49.0889	0.800699	26	91.1923	40.1478
4	Domestic	Neg	Neg1	Hum	Chrysta	Pair10	2	Mixed	F1Pair10	0	0	0	100	0	0	0	0	0	100	0	0	100	100
4	Domestic	Neg	Neg1	Hum	Chrysta	Pair10	2	Mixed	F2Pair10	0	0	0	100	0	0	0	0	0	100	0	0	100	100
4	Domestic	Pos	Neg1	Hum	Chrysta	Pair10	2	Mixed	F1Pair10	0	0	0	100	0	0	0	4.27039	0	100	0	1	100	93.6611
4	Domestic	Pos	Neg1	Hum	Chrysta	Pair10	2	Mixed	F2Pair10	0	0	0	100	0	1	0	3.13607	0	100	0	3	100	96.8639
5	Domestic	Pos	Pos1	Prz	Chrysta	Pair10	2	Mixed	F1Pair10	1.7684	10.21	11.41	90.4583	9.54166	9	0	32.4283	0	43.1043	15.3261	13	54.3808	54.0933
5	Domestic	Pos	Pos1	Prz	Chrysta	Pair10	2	Mixed	F2Pair10	0.83415	0	0	100	0	9	39.7013	29.7593	4	34.4762	65.5238	13	100	17.7949
5	Domestic	Neg	Pos1	Prz	Chrysta	Pair10	2	Mixed	F1Pair10	1.80176	2.50245	0	70.7745	15.1465	9	64.7025	21.2185	9	76.5128	9.40821	2	77.5804	0
5	Domestic	Neg	Pos1	Prz	Chrysta	Pair10	2	Mixed	F2Pair10	0.700686	0	91.5927	91.9263	8.07371	2	97.1976	2.80245	2	5.31739	94.6826	11	100	0
6	Domestic	Neg	Neg1	Dom	Chrysta	Pair10	2	Mixed	F1Pair10	1.23454	3.1364	42.6372	84.0734	15.9266	16	74.7986	16.3937	6	73.4435	26.5565	13	76.8465	3.00262
6	Domestic	Neg	Neg1	Dom	Chrysta	Pair10	2	Mixed	F2Pair10	0.66732	3.36997	60.9198	91.0589	8.94113	8	87.9228	12.0772	7	48.6218	51.3782	22	0	0
3	Domestic	Pos	Neg1	Dom	Autre	Pair1	2	Mixed	F1Pair1	0.734052	0.734052	30.4727	81.4505	18.5495	10	89.3907	3.20279	1	12.6777	87.3223	0	9.14131	1.80157
3	Domestic	Pos	Neg1	Dom	Autre	Pair1	2	Mixed	F2Pair1	0.83415	1.36801	60.2987	83.6524	16.3476	7	97.2643	0	5	38.7466	61.2534	7	100	2.73572
6	Domestic	Pos	Neg1	Dom	Chrysta	Pair10	2	Mixed	F1Pair10	1.43474	0	0	100	0	4	14.546	0	1	93.7946	6.20541	13	0	85.454
6	Domestic	Pos	Neg1	Dom	Chrysta	Pair10	2	Mixed	F2Pair10	0.633954	30.2963	15.6136	94.662	5.33799	9	91.7467	8.25329	2	60.3654	39.6346	17	100	0
7	Domestic	Pos	Pos1	Dom	Andreas	Pair11	2	Mixed	F1Pair11	1.63493	1.6683	51.8452	68.1055	31.8945	15	81.2503	13.7453	3	47.621	52.379	6	100	5.00437
7	Domestic	Pos	Pos1	Dom	Andreas	Pair11	2	Mixed	F2Pair11	2.10206	3.10304	87.5892	92.3934	7.60664	11	89.0571	6.07196	10	20.4178	65.5032	2	100	4.87092
7	Domestic	Neg	Pos1	Dom	Andreas	Pair11	2	Mixed	F1Pair11	1.20118	18.3847	21.1518	56.829	43.171	11	93.5944	4.07022	1	44.6389	52.8255	3	100	0
7	Domestic	Neg	Pos1	Dom	Andreas	Pair11	2	Mixed	F2Pair11	0.433758	26.6261	47.6416	72.3298	27.6702	13	60.5195	22.8199	5	51.2241	48.7759	5	100	9.92141
8	Domestic	Pos	Pos1	Prz	Andreas	Pair11	2	Mixed	F1Pair11	1.43474	2.16879	11.0763	79.1818	20.8182	15	96.3969	3.60314	4	54.9607	45.0393	21	100	0
8	Domestic	Pos	Pos1	Prz	Andreas	Pair11	2	Mixed	F2Pair11	1.20118	4.83807	25.4222	74.8447	25.1553	12	58.1635	28.4248	3	30.8063	66.7249	13	100	0
8	Domestic	Neg	Pos1	Prz	Andreas	Pair11	2	Mixed	F1Pair11	0.567222	1.73503	26.5565	75.6454	24.3546	18	80.5831	15.3467	2	41.97	45.8194	21	100	0
8	Domestic	Neg	Pos1	Prz	Andreas	Pair11	2	Mixed	F2Pair11	0.767418	8.1413	5.38412	79.3153	20.6847	16	29.5385	70.4615	2	62.5212	37.4788	22	97.7981	0
9	Domestic	Neg	Neg1	Hum	Andreas	Pair11	2	Mixed	F1Pair11	3.40333	0	0	100	0	8	53.5595	40.9024	1	100	0	34	100	0
9	Domestic	Neg	Neg1	Hum	Andreas	Pair11	2	Mixed	F2Pair11	0	0	0	100	0	8	6.40559	89.2573	0	0	0	22	0	0
9	Domestic	Pos	Neg1	Hum	Andreas	Pair11	2	Mixed	F1Pair11	0	36.2688	0	84.0528	15.9472	6	60.3654	31.8945	0	86.8091	13.1909	31	100	0
9	Domestic	Pos	Neg1	Hum	Andreas	Pair11	2	Mixed	F2Pair11	0	40.4396	0	91.1923	8.80768	11	26.2229	71.0414	0	0	0	20	100	0
10	Domestic	Neg	Neg1	Prz	Chrysta	Pair12	2	Mixed	F1Pair12	2.20216	0	5.27127	100	0	11	59.185	1.26777	6	94.2617	2.669	1	100	39.5473
10	Domestic	Neg	Neg1	Prz	Chrysta	Pair12	2	Mixed	F2Pair12	1.33464	0	46.9743	0	0	6	58.0506	0	7	12.2774	52.7794	11	100	14.0584
10	Domestic	Pos	Neg1	Prz	Chrysta	Pair12	2	Mixed	F1Pair12	1.00098	0	0	100	0	6	21.0851	0	1	100	0	4	100	76.3794
10	Domestic	Pos	Neg1	Prz	Chrysta	Pair12	2	Mixed	F2Pair12	1.23454	0	78.0475	100	0	8	40.502	23.9542	0	5.87179	58.3843	7	100	31.2066
11	Domestic	Pos	Pos1	Dom	Chrysta	Pair12	2	Mixed	F1Pair12	0.867516	17.9175	2.80245	90.3249	9.67511	17	83.4522	7.87354	5	80.6498	10.0755	20	0	0
11	Domestic	Pos	Pos1	Dom	Chrysta	Pair12	2	Mixed	F2Pair12	1.20118	0	16.9481	88.59	0	6	18.8831	66.771	1	69.3733	17.3485	1	5.93851	0
14	Domestic	Neg	Pos1	Dom	Autre	Pair2	2	Male	F1Pair2	0.467124	4.77134	14.4126	86.9886	13.0114	8	78.6019	16.481	4	52.0248	47.9752	3	100	3.44909
14	Domestic	Neg	Pos1	Dom	Autre	Pair2	2	Male	F2Pair2	0.567222	0	28.2246	97.0641	2.93589	11	98.2652	0	1	45.2189	54.7811	2	100	1.73485
11	Domestic	Neg	Pos1	Dom	Chrysta	Pair12	2	Mixed	F1Pair12	0	24.8243	0	69.7069	20.7514	2	43.0169	23.0201	7	37.5455	27.8243	11	93.3275	0
11	Domestic	Neg	Pos1	Dom	Chrysta	Pair12	2	Mixed	F2Pair12	0.83415	0.800784	20.2176	70.2407	20.0175	7	12.8573	49.6433	1	58.03	29.8927	21	75.512	4.53729
12	Domestic	Neg	Neg1	Hum	Chrysta	Pair12	2	Mixed	F1Pair12	0	1.33464	0	71.1749	28.8251	7	67.1714	32.8286	4	100	0	25	0	0
12	Domestic	Neg	Neg1	Hum	Chrysta	Pair12	2	Mixed	F2Pair12	0.533856	0	17.8823	100	0	11	0	100	5	65.9703	34.0297	4	100	0
12	Domestic	Pos	Neg1	Hum	Chrysta	Pair12	2	Mixed	F1Pair12	0.567222	28.4946	20.3511	82.3846	3.13607	9	33.2957	50.5569	2	62.9216	20.1303	12	7.11896	1.80157
12	Domestic	Pos	Neg1	Hum	Chrysta	Pair12	2	Mixed	F2Pair12	1.26791	28.6614	0	75.1322	16.8814	6	54.8479	19.4169	1	45.5731	46.4405	32	0	8.47406
15	Domestic	Pos	Pos1	Dom	Autre	Pair2	2	Male	F1Pair2	0.367026	1.8685	19.9507	38.9673	31.0732	12	97.3977	0.733974	2	47.621	45.6398	5	14.1457	0
15	Domestic	Pos	Pos1	Dom	Autre	Pair2	2	Male	F2Pair2	0.83415	0.433758	47.775	28.7584	33.1417	4	93.7946	0.533799	0	30.8936	69.1064	21	2.46882	1.66812
15	Domestic	Neg	Pos1	Prz	Autre	Pair2	2	Male	F1Pair2	0.934248	9.44258	27.157	48.4217	51.5783	8	36.6781	7.53991	0	23.0868	76.9132	1	19.6171	37.5661
15	Domestic	Neg	Pos1	Prz	Autre	Pair2	2	Male	F2Pair2	0.900882	15.6487	51.5783	71.8627	28.1373	7	48.1754	1.80157	0	16.5478	83.4522	5	100	17.5486
1	Przewalski	Pos	Pos1	Dom	Paris	Group1	3	Mixed	F1Group1	1.5682	7.77428	18.9499	75.7327	16.8608	7	95.4627	0	2	17.1277	35.0973	8	100	4.53729
1	Przewalski	Pos	Pos1	Dom	Paris	Group1	3	Mixed	F2Group1	11.0108	0	0	43.3044	31.5609	4	76.5128	0	1	75.8456	0.600524	24	76.4461	0
12	Przewalski	Neg	Neg1	Prz	Vallorbe	Group2	3	Female	F1Group2	0.900882	15.682	22.6197	85.1204	14.8796	3	91.1923	3.73659	1	100	0	12	6.80594	0
12	Przewalski	Neg	Neg1	Prz	Vallorbe	Group2	3	Female	F2Group2	0.767418	0	52.7127	100	0	3	54.0472	45.9528	5	12.2774	87.7226	22	0	0
12	Przewalski	Pos	Neg1	Prz	Vallorbe	Group2	3	Female	F1Group2	0.900882	28.4278	0	84.5866	15.4134	4	80.5163	17.215	0	100	0	15	0	0
12	Przewalski	Pos	Neg1	Prz	Vallorbe	Group2	3	Female	F2Group2	1.00098	0	59.2517	100	0	0	0	100	2	22.4863	77.5137	23	0	0
13	Przewalski	Pos	Pos1	Hum	Vallorbe	Group2	3	Female	F1Group2	0.66732	14.6143	38.2334	49.71	50.29	8	49.9769	38.8133	4	28.0706	70.8618	5	95.6629	4.00349
13	Przewalski	Pos	Pos1	Hum	Vallorbe	Group2	3	Female	F2Group2	0	0	0	100	0	1	100	0	0	0	0	5	100	0
13	Przewalski	Neg	Pos1	Hum	Vallorbe	Group2	3	Female	F1Group2	0.800784	0	8.40734	100	0	5	12.9446	15.0798	0	6.53904	93.461	11	100	71.9755
13	Przewalski	Neg	Pos1	Hum	Vallorbe	Group2	3	Female	F2Group2	1.70167	0	29.2255	100	0	4	0	100	0	0	0	16	100	0
15	Przewalski	Pos	Pos1	Dom	TAKH	Group3	4	Male	F1Group3	1.80176	4.03729	52.0454	54.3141	45.6859	17	59.1182	18.3287	1	25.1553	74.8447	8	20.7308	8.94113
15	Przewalski	Pos	Pos1	Dom	TAKH	Group3	4	Male	F2Group3	1.16781	5.87242	35.164	47.3079	49.2224	12	46.2403	20.197	4	64.7693	35.2307	13	100	26.4898
1	Przewalski	Neg	Pos1	Dom	Paris	Group1	3	Mixed	F1Group1	0.16683	3.20314	42.7039	56.516	36.2316	9	77.6678	15.0131	3	21.4187	71.3289	7	92.8143	0
1	Przewalski	Neg	Pos1	Dom	Paris	Group1	3	Mixed	F2Group1	4.93817	13.2797	21.1979	18.6162	17.5948	4	21.8652	5.40472	0	12.5443	23.7335	1	19.4169	8.27389
15	Przewalski	Neg	Pos1	Dom	TAKH	Group3	4	Male	F1Group3	1.06771	5.80568	38.2128	42.4832	36.7654	11	100	0	0	23.1997	76.8003	3	100	0
15	Przewalski	Neg	Pos1	Dom	TAKH	Group3	4	Male	F2Group3	1.03435	5.17173	64.5024	46.6201	27.4239	6	100	0	1	3.87004	96.13	9	100	0
16	Przewalski	Pos	Pos1	Hum	TAKH	Group3	4	Male	F1Group3	2.73601	0	3.53642	100	0	0	100	0	2	91.8596	8.14044	14	100	0
16	Przewalski	Pos	Pos1	Hum	TAKH	Group3	4	Male	F2Group3	2.46908	0	0	100	0	1	100	0	1	98.7322	1.26777	13	100	0
16	Przewalski	Neg	Pos1	Hum	TAKH	Group3	4	Male	F1Group3	0	0	0	100	0	0	100	0	0	100	0	11	100	0
16	Przewalski	Neg	Pos1	Hum	TAKH	Group3	4	Male	F2Group3	0	0	0	100	0	0	100	0	0	100	0	4	100	0
17	Przewalski	Neg	Neg1	Prz	TAKH	Group3	4	Male	F1Group3	1.16781	8.30813	27.157	67.8592	32.1408	14	68.4597	31.5403	0	7.33974	42.6166	19	89.5909	0
17	Przewalski	Neg	Neg1	Prz	TAKH	Group3	4	Male	F2Group3	2.00196	9.87634	22.7532	64.9233	35.0767	10	35.9647	2.9153	0	33.0288	26.8901	16	0	37.3659
17	Przewalski	Pos	Neg1	Prz	TAKH	Group3	4	Male	F1Group3	0.767418	8.97545	39.8142	58.764	33.8962	13	78.7148	21.2852	0	43.7715	42.6833	10	100	0
17	Przewalski	Pos	Neg1	Prz	TAKH	Group3	4	Male	F2Group3	1.10108	6.97349	33.5626	53.6929	39.9682	7	54.4475	15.1465	0	66.5041	33.4959	14	100	11.3226
18	Przewalski	Pos	Pos1	Dom	TAKH	Group4	2	Male	F1Group4	1.60157	0	38.0332	100	0	5	0	0	5	57.6503	38.6337	1	86.5216	0
18	Przewalski	Neg	Pos1	Dom	TAKH	Group4	2	Male	F1Group4	1.10108	0	0	100	0	3	100	0	4	100	0	0	100	0
18	Przewalski	Pos	Pos1	Dom	TAKH	Group4	2	Male	F2Group4	0	0	0	100	0	0	0	0	0	76.9799	0	5	100	100
18	Przewalski	Neg	Pos1	Dom	TAKH	Group4	2	Male	F2Group4	0	0	0	100	0	0	0	0	0	100	0	18	0	0
19	Przewalski	Neg	Neg1	Hum	TAKH	Group4	2	Male	F1Group4	7.60745	0	0	100	0	5	0	0	0	100	0	17	100	97.9315
19	Przewalski	Neg	Neg1	Hum	TAKH	Group4	2	Male	F2Group4	0	42.575	0	86.655	13.345	7	0	0	2	100	0	23	100	76.6463
2	Przewalski	Neg	Neg1	Hum	Paris	Group1	3	Mixed	F1Group1	16.4828	19.786	0	68.3057	31.6943	3	0	18.5289	1	100	0	1	100	32.8954
2	Przewalski	Neg	Neg1	Hum	Paris	Group1	3	Mixed	F2Group1	0	0	0	51.2241	0	1	0	51.1574	1	51.1574	0	0	50.9572	0
19	Przewalski	Pos	Neg1	Hum	TAKH	Group4	2	Male	F1Group4	0	0	0	100	0	4	0	0	0	100	0	18	100	100
19	Przewalski	Pos	Neg1	Hum	TAKH	Group4	2	Male	F2Group4	0	0	0	100	0	5	0	0	0	100	0	26	100	83.7191
20	Przewalski	Pos	Pos1	Prz	TAKH	Group4	2	Male	F1Group4	1.10108	7.00686	46.9076	70.3074	29.6926	9	83.6524	16.3476	7	24.3546	74.044	27	100	0
20	Przewalski	Pos	Pos1	Prz	TAKH	Group4	2	Male	F2Group4	1.10108	3.30323	58.2969	69.5067	23.0868	8	79.5822	17.6154	2	35.6978	64.3022	30	0	2.80245
20	Przewalski	Neg	Pos1	Prz	TAKH	Group4	2	Male	F1Group4	1.30127	0	22.6865	100	0	16	77.2007	7.33974	7	25.7352	70.8618	32	100	15.4596
20	Przewalski	Neg	Pos1	Prz	TAKH	Group4	2	Male	F2Group4	1.00098	9.67614	50.1104	95.6629	4.33712	10	73.7771	21.9525	1	36.6114	63.3886	34	100	3.26952
21	Przewalski	Pos	Pos1	Dom	TAKH	Group5	15+	Mixed	F1Group5a	1.03435	8.87536	38.4335	93.2608	6.73921	19	77.0466	5.60489	1	61.0327	35.2307	19	100	2.80245
21	Przewalski	Pos	Pos1	Dom	TAKH	Group5	15+	Mixed	F2Group5a	1.4681	8.87536	51.8452	95.4627	4.53729	4	95.3293	4.67074	1	48.5551	51.4449	35	100	0
21	Przewalski	Neg	Pos1	Dom	TAKH	Group5	15+	Mixed	F1Group5a	0.433758	21.4877	55.5818	58.2508	41.7492	8	46.1069	52.1121	3	37.4994	62.5006	27	95.5294	0
21	Przewalski	Neg	Pos1	Dom	TAKH	Group5	15+	Mixed	F2Group5a	0.900882	8.57506	23.0201	26.5359	73.4641	6	44.7724	43.0169	1	44.6851	47.5748	25	86.5883	0
22	Przewalski	Neg	Neg1	Hum	TAKH	Group5	15+	Mixed	F1Group5b	0	0	0	90.9921	9.00786	19	0	29.8927	0	100	0	41	100	62.7008
22	Przewalski	Neg	Neg1	Hum	TAKH	Group5	15+	Mixed	F2Group5b	2.76938	0	6.67249	93.461	6.53904	7	26.7567	73.2433	0	49.1095	14.2124	19	100	0
2	Przewalski	Pos	Neg1	Hum	Paris	Group1	3	Mixed	F1Group1	0	0	0	95.4627	4.53729	2	0	0	0	100	0	0	0	92.8604
2	Przewalski	Pos	Neg1	Hum	Paris	Group1	3	Mixed	F2Group1	0	0	0	95.2625	4.73747	0	0	0	0	100	0	0	0	97.0641
22	Przewalski	Pos	Neg1	Hum	TAKH	Group5	15+	Mixed	F1Group5b	4.9048	20.2198	0	90.5251	9.47493	13	0	38.7004	0	100	0	36	100	49.3558
22	Przewalski	Pos	Neg1	Hum	TAKH	Group5	15+	Mixed	F2Group5b	0	0	0	100	0	0	0	100	1	92.5268	7.47319	8	0	0
23	Przewalski	Neg	Neg1	Prz	TAKH	Group5	15+	Mixed	F1Group5c	6.37291	24.1236	29.9389	68.5726	31.4274	6	40.0349	59.9651	0	59.4519	40.5481	13	0	0
23	Przewalski	Neg	Neg1	Prz	TAKH	Group5	15+	Mixed	F2Group5c	1.80176	6.20608	45.9734	67.3715	32.6285	5	48.7759	0	3	43.9511	56.0489	1	44.218	51.2241
23	Przewalski	Pos	Neg1	Prz	TAKH	Group5	15+	Mixed	F1Group5c	0.700686	19.7527	64.8566	43.7715	56.2285	9	79.6695	16.7941	2	41.8159	58.1841	6	100	3.53642
23	Przewalski	Pos	Neg1	Prz	TAKH	Group5	15+	Mixed	F2Group5c	0.367026	44.2433	85.6747	88.4772	11.5228	8	100	0	5	18.5956	81.4044	12	100	0
23	Przewalski	Pos	Pos1	Dom	Winterthur	Group6	4	Female	F1Group6	0.066732	0.066732	13.4784	30.0262	35.1434	4	73.9312	4.87092	1	46.4866	37.9665	4	100	0
23	Przewalski	Pos	Pos1	Dom	Winterthur	Group6	4	Female	F2Group6	0	0	11.7436	20.5974	28.8251	4	82.2512	0	0	24.6215	43.0375	8	67.4589	0
23	Przewalski	Neg	Pos1	Dom	Winterthur	Group6	4	Female	F1Group6	0.83415	0	6.60576	66.9712	14.4793	13	78.9817	10.8094	2	34.0964	65.9036	9	100	1.00087
23	Przewalski	Neg	Pos1	Dom	Winterthur	Group6	4	Female	F2Group6	1.5682	0	25.0886	48.7092	30.873	14	80.6704	4.80419	1	76.3794	23.6206	17	100	12.7239
24	Przewalski	Neg	Neg1	Hum	Winterthur	Group6	4	Female	F1Group6	0.967614	22.6221	3.06934	36.5652	63.4348	10	41.236	40.2145	1	82.4514	0	16	89.9913	0
24	Przewalski	Neg	Neg1	Hum	Winterthur	Group6	4	Female	F2Group6	0.934248	13.8469	12.2774	18.4828	81.5172	28	0	95.1958	0	83.3188	12.2774	23	100	0
24	Przewalski	Pos	Neg1	Hum	Winterthur	Group6	4	Female	F1Group6	0	0	21.2852	79.9825	1.73485	22	59.1182	16.5478	4	63.3013	35.2975	19	0	22.1988
24	Przewalski	Pos	Neg1	Hum	Winterthur	Group6	4	Female	F2Group6	0	0	0	76.5128	3.20279	15	12.4776	41.4362	1	69.5067	16.6145	29	86.8552	29.1588
25	Przewalski	Pos	Pos1	Prz	Winterthur	Group6	4	Female	F1Group6	0.83415	1.20118	47.0872	61.1661	26.6232	11	41.6363	56.6956	1	29.7593	70.2407	3	19.884	1.66812
25	Przewalski	Pos	Pos1	Prz	Winterthur	Group6	4	Female	F2Group6	0	0	55.2276	45.419	42.437	17	47.1539	43.5046	2	5.33799	89.2573	16	94.3284	0
3	Przewalski	Neg	Neg1	Prz	Paris	Group1	3	Mixed	F1Group1	4.30421	0	14.1457	100	0	3	84.4737	0	2	21.2852	12.611	6	100	15.5263
3	Przewalski	Neg	Neg1	Prz	Paris	Group1	3	Mixed	F2Group1	14.9146	14.9146	9.94201	59.2978	10.8762	3	52.3123	2.26865	1	36.8783	5.67162	0	62.3672	14.1918
25	Przewalski	Neg	Pos1	Prz	Winterthur	Group6	4	Female	F1Group6	1.03435	4.9048	80.0493	94.8622	5.13782	18	98.065	0	6	10.4091	89.5909	17	100	0
25	Przewalski	Neg	Pos1	Prz	Winterthur	Group6	4	Female	F2Group6	0.767418	19.7193	72.3092	93.8613	6.13869	25	60.7658	27.4907	7	6.33886	93.6611	24	100	0
26	Przewalski	Neg	Neg1	Dom	Thorenc	Group7	8	Male	F1Group7a	1.36801	3.47006	34.1631	47.0872	52.9128	3	37.6328	11.8103	1	55.9616	35.164	22	100	44.8852
26	Przewalski	Neg	Neg1	Dom	Thorenc	Group7	8	Male	F2Group7a	1.30127	8.57506	40.7689	51.9581	30.8936	4	46.574	33.8295	1	21.2852	58.1841	10	0	3.40297
26	Przewalski	Pos	Neg1	Dom	Thorenc	Group7	8	Male	F1Group7a	0	9.30911	0	1.71425	81.004	1	57.4295	0	0	68.393	14.392	5	10.3424	25.4222
26	Przewalski	Pos	Neg1	Dom	Thorenc	Group7	8	Male	F2Group7a	0	0	0	0	72.5093	0	71.9088	0	0	68.1055	0	0	0	0
27	Przewalski	Pos	Pos1	Hum	Thorenc	Group7	8	Male	F1Group7a	0	0	0	100	0	0	0	0	0	100	0	10	100	100
27	Przewalski	Pos	Pos1	Hum	Thorenc	Group7	8	Male	F2Group7a	40.2728	46.2453	2.1352	93.3275	6.67249	3	0	7.65276	1	100	0	17	100	88.5439
27	Przewalski	Neg	Pos1	Hum	Thorenc	Group7	8	Male	F1Group7a	1.30127	0	0	100	0	7	59.9857	3.40297	0	100	0	5	100	29.672
27	Przewalski	Neg	Pos1	Hum	Thorenc	Group7	8	Male	F2Group7a	8.2414	0	3.53642	100	0	8	0	16.6812	3	100	0	21	100	83.3188
28	Przewalski	Neg	Neg1	Prz	Thorenc	Group7	8	Male	F1Group7a	1.5682	10.1766	53.3593	45.2856	54.7144	3	37.679	62.321	0	26.9569	36.1443	22	0	0
28	Przewalski	Neg	Neg1	Prz	Thorenc	Group7	8	Male	F2Group7b	1.10108	5.80568	53.5595	55.9616	44.0384	2	41.3488	52.8461	3	55.5612	22.7532	14	20.5974	0
28	Przewalski	Pos	Neg1	Prz	Thorenc	Group7	8	Male	F1Group7a	0.467124	2.76938	74.3776	73.6437	13.2783	10	100	0	0	0	100	7	100	0
28	Przewalski	Pos	Neg1	Prz	Thorenc	Group7	8	Male	F2Group7b	0.567222	3.73699	70.4409	74.5778	8.00699	4	75.3118	24.6882	2	23.0201	66.771	12	100	0
3	Przewalski	Pos	Neg1	Prz	Paris	Group1	3	Mixed	F1Group1	4.83807	8.74189	32.6285	81.738	18.262	4	81.9382	7.58604	0	93.8613	6.13869	1	100	10.4758
3	Przewalski	Pos	Neg1	Prz	Paris	Group1	3	Mixed	F2Group1	1.23454	3.16977	65.3698	51.7579	40.0349	7	65.2569	34.7431	4	47.2873	52.7127	0	87.076	0
28	Przewalski	Pos	Pos1	Dom	Thorenc	Group8	10+	Mixed	F1Group8a	1.13444	5.87242	44.9726	76.9799	23.0201	5	48.9761	0.533799	1	12.8779	87.1221	30	100	47.5542
28	Przewalski	Pos	Pos1	Dom	Thorenc	Group8	10+	Mixed	F2Group8a	4.63787	5.13836	0	92.2599	7.74009	1	13.345	5.13782	0	36.8115	0	23	100	77.3803
28	Przewalski	Neg	Pos1	Dom	Thorenc	Group8	10+	Mixed	F1Group8a	0.967614	5.70559	16.1474	5.00437	82.1845	6	16.1474	28.0912	3	50.757	42.8374	12	100	0
28	Przewalski	Neg	Pos1	Dom	Thorenc	Group8	10+	Mixed	F2Group8a	1.50147	3.06967	40.1017	54.2267	30.7602	7	52.0454	0.980273	0	18.1492	65.4365	2	82.051	30.0262
29	Przewalski	Pos	Pos1	Hum	Thorenc	Group8	10+	Mixed	F1Group8b	8.00784	8.84199	6.87266	57.6297	16.481	4	7.60664	11.3432	0	54.5604	8.34061	0	73.9106	55.1609
29	Przewalski	Pos	Pos1	Hum	Thorenc	Group8	10+	Mixed	F2Group8b	2.03533	0	30.9603	75.1783	0	1	32.8286	0	0	34.1631	41.0152	6	74.9782	42.3497
29	Przewalski	Neg	Pos1	Hum	Thorenc	Group8	10+	Mixed	F1Group8b	7.27379	41.3738	24.3546	41.5696	17.2611	3	26.1562	15.593	0	18.6162	38.7466	1	41.5696	15.4134
29	Przewalski	Neg	Pos1	Hum	Thorenc	Group8	10+	Mixed	F2Group8b	1.60157	26.3591	21.9525	25.956	33.9424	6	41.4156	13.9455	2	6.93939	51.491	3	53.9598	3.20279
30	Przewalski	Neg	Neg1	Prz	Thorenc	Group8	10+	Mixed	F1Group8c	2.20216	42.0745	34.2299	84.1401	15.8599	6	39.5679	5.78447	0	12.1439	19.3963	5	70.1946	48.9093
14	Przewalski	Neg	Neg1	Dom	Vallorbe	Group2	3	Female	F1Group2	1.10108	2.13542	57.066	73.08	26.92	15	80.7601	11.9583	0	30.146	69.854	4	0	3.00347
14	Przewalski	Neg	Neg1	Dom	Vallorbe	Group2	3	Female	F2Group2	2.20216	0	33.3719	100	0	7	0	95.0498	0	70.7439	22.971	27	0	4.95017
30	Przewalski	Pos	Neg1	Prz	Thorenc	Group8	10+	Mixed	F1Group8c	1.23454	21.6212	23.287	60.0985	39.9015	6	62.7675	13.9455	1	53.3799	46.6201	5	100	0
30	Przewalski	Neg	Pos1	Prz	Thorenc	Group8	10+	Mixed	F2Group8c	0	0	0	100	0	3	0	0	0	100	0	35	64.6564	100
30	Przewalski	Pos	Neg1	Prz	Thorenc	Group8	10+	Mixed	F2Group8c	9.57604	9.97643	0	71.1749	28.8251	2	0	8.20716	0	100	0	16	0	80.0493
31	Przewalski	Pos	Pos1	Hum	Thorenc	Group9	4	Mixed	F1Group9	1.5682	44.7104	11.3432	89.4113	10.5887	5	18.7497	1.00087	0	82.7183	17.2817	27	100	80.2494
31	Przewalski	Pos	Pos1	Hum	Thorenc	Group9	4	Mixed	F2Group9	1.36801	8.27477	13.8788	98.1317	1.8683	6	17.3485	4.20367	1	86.7885	13.2115	31	100	78.4479
31	Przewalski	Neg	Pos1	Hum	Thorenc	Group9	4	Mixed	F1Group9	1.26791	5.83905	6.40559	67.0379	32.9621	6	19.8173	22.8866	3	77.5137	21.0183	21	100	54.3602
31	Przewalski	Neg	Pos1	Hum	Thorenc	Group9	4	Mixed	F2Group9	2.60255	7.94111	42.2369	62.167	26.9569	10	64.7693	15.0798	8	57.3628	36.4318	15	100	5.40472
32	Przewalski	Pos	Pos1	Prz	Thorenc	Group9	4	Mixed	F1Group9	0	0	0	100	0	0	0	0	0	100	0	24	100	100
32	Przewalski	Pos	Pos1	Prz	Thorenc	Group9	4	Mixed	F2Group9	0	0	0	100	0	0	0	0	0	100	0	31	100	100
32	Przewalski	Neg	Pos1	Prz	Thorenc	Group9	4	Mixed	F1Group9	6.6732	13.6133	4.27039	66.6582	25.7352	8	0	53.0924	1	87.5224	12.4776	13	100	42.0367
32	Przewalski	Neg	Pos1	Prz	Thorenc	Group9	4	Mixed	F2Group9	5.93915	9.67614	44.218	41.7698	47.8879	10	66.7916	30.2725	2	59.652	40.348	7	100	2.93589
4	Przewalski	Neg	Neg1	Dom	Langenberg	Group10	6	Male	F1Group10a	7.07359	7.07359	6.07196	24.7549	75.2451	11	55.048	14.6795	4	52.4458	47.5542	2	35.8313	22.2861
4	Przewalski	Neg	Neg1	Dom	Langenberg	Group10	6	Male	F2Group10a	8.67516	8.67516	13.2115	58.0968	41.9032	6	43.8176	32.5617	3	58.2508	39.6807	20	100	23.6206
4	Przewalski	Pos	Neg1	Dom	Langenberg	Group10	6	Male	F1Group10a	1.33464	6.30617	13.9455	27.0903	45.2189	15	81.9843	16.8814	0	59.4313	40.5687	6	100	0
4	Przewalski	Pos	Neg1	Dom	Langenberg	Group10	6	Male	F2Group10a	1.26791	9.64277	11.1431	54.6271	31.0271	13	69.5735	17.8155	3	22.866	58.451	13	54.9607	0
5	Przewalski	Pos	Pos1	Hum	Langenberg	Group10	6	Male	F1Group10b	0	0	0	100	0	0	0	0	0	0	0	3	100	0
5	Przewalski	Pos	Pos1	Hum	Langenberg	Group10	6	Male	F2Group10b	0	28.628	0	71.9088	28.0912	1	25.6685	0	2	24.4674	0	14	100	0
14	Przewalski	Pos	Neg1	Dom	Vallorbe	Group2	3	Female	F1Group2	0.83415	8.40823	68.9062	80.6498	19.3502	13	16.7479	83.2521	2	22.7326	77.2674	6	100	0
14	Przewalski	Pos	Neg1	Dom	Vallorbe	Group2	3	Female	F2Group2	1.33464	0	33.3624	100	0	9	28.2246	71.7754	1	53.8931	35.0973	17	100	0
5	Przewalski	Neg	Pos1	Hum	Langenberg	Group10	6	Male	F1Group10b	0	18.2512	34.4968	75.979	24.021	4	47.5542	0	3	28.0039	19.5504	16	100	0
5	Przewalski	Neg	Pos1	Hum	Langenberg	Group10	6	Male	F2Group10b	0	24.8243	15.4134	78.8021	21.1979	2	30.3598	8.78708	0	30.6728	12.8779	6	97.4183	0
6	Przewalski	Pos	Pos1	Prz	Langenberg	Group10	6	Male	F1Group10c	0	0	0	100	0	4	100	0	4	51.178	48.822	18	100	0
6	Przewalski	Pos	Pos1	Prz	Langenberg	Group10	6	Male	F2Group10c	0	16.683	0	89.3907	10.6093	4	0	97.7314	2	11.9438	88.0562	4	100	0
6	Przewalski	Neg	Pos1	Prz	Langenberg	Group10	6	Male	F1Group10c	1.53484	6.17271	0	81.9843	18.0157	6	15.7471	73.4641	2	95.396	4.60402	33	100	0
6	Przewalski	Neg	Pos1	Prz	Langenberg	Group10	6	Male	F2Group10c	0	47.4131	7.20629	94.7493	5.25067	5	0	100	13	32.7413	67.2587	0	100	0
7	Przewalski	Neg	Neg1	Dom	Langenberg	Group11	15+	Mixed	F1Group11a	2.43572	3.2365	34.6302	46.0196	32.6285	23	80.1827	12.0772	2	41.4156	42.5705	14	100	2.46882
7	Przewalski	Neg	Neg1	Dom	Langenberg	Group11	15+	Mixed	F2Group11a	0.467124	1.50147	25.956	36.4985	53.4928	23	58.7179	29.0714	0	41.2154	58.7846	13	0	0
7	Przewalski	Pos	Neg1	Dom	Langenberg	Group11	15+	Mixed	F1Group11a	0.33366	37.5367	33.4292	91.4131	8.58691	41	54.8479	17.061	0	42.5499	57.4501	28	100	11.9438
7	Przewalski	Pos	Neg1	Dom	Langenberg	Group11	15+	Mixed	F2Group11a	0.300294	9.9097	63.789	76.1331	23.8669	20	91.8596	6.13869	5	40.348	59.652	5	100	0
8	Przewalski	Neg	Neg1	Hum	Langenberg	Group11	15+	Mixed	F1Group11b	14.9813	0	0	100	0	1	0	0	0	0	0	26	0	100
8	Przewalski	Neg	Neg1	Hum	Langenberg	Group11	15+	Mixed	F2Group11b	5.90578	0	0	100	0	3	0	20.3972	0	0	0	17	100	79.6028
8	Przewalski	Pos	Neg1	Hum	Langenberg	Group11	15+	Mixed	F1Group11b	0	0	0	100	0	2	0	0	0	0	0	9	66.1705	100
8	Przewalski	Pos	Neg1	Hum	Langenberg	Group11	15+	Mixed	F2Group11b	29.8626	0	0	100	0	6	13.8788	4.87092	0	0	0	12	100	75.9123
9	Przewalski	Pos	Pos1	Prz	Langenberg	Group11	15+	Mixed	F1Group11c	0.900882	4.50441	52.5792	59.8316	28.3581	10	71.062	5.00437	3	32.0073	67.9927	7	100	15.1927
9	Przewalski	Pos	Pos1	Prz	Langenberg	Group11	15+	Mixed	F2Group11c	0.367026	5.50539	36.9656	50.5775	41.1487	24	28.2246	48.509	2	53.0257	46.0402	16	100	3.53642
9	Przewalski	Neg	Pos1	Prz	Langenberg	Group11	15+	Mixed	F1Group11c	0.867516	2.63591	47.1745	74.932	23.6	22	76.3127	12.1439	0	28.5582	71.4418	13	36.945	11.5434
9	Przewalski	Neg	Pos1	Prz	Langenberg	Group11	15+	Mixed	F2Group11c	0.600588	2.26889	37.6996	55.2943	44.7057	21	73.3306	26.6694	0	35.0306	60.2987	5	100	0
10	Przewalski	Neg	Neg1	Dom	Langenberg	Group12	3	Female	F1Group12	0.867516	2.16879	97.6646	82.7183	15.28	4	100	0	4	4.87092	95.1291	13	4.47057	0
10	Przewalski	Neg	Neg1	Dom	Langenberg	Group12	3	Female	F2Group12	1.06771	1.7684	67.1046	67.0379	29.4924	10	92.7937	0	0	28.2246	69.6402	8	0	0
10	Przewalski	Pos	Neg1	Dom	Langenberg	Group12	3	Female	F1Group12	0.867516	1.26791	83.673	87.1888	12.8112	4	98.9991	1.00087	0	0	100	3	37.0784	0
10	Przewalski	Pos	Neg1	Dom	Langenberg	Group12	3	Female	F2Group12	0.700686	10.7105	89.4575	77.5137	22.4863	10	100	0	0	26.269	73.731	16	100	0
11	Przewalski	Neg	Neg1	Hum	Langenberg	Group12	3	Female	F1Group12	1.10108	18.2846	21.9525	74.4444	25.5556	10	22.9328	77.0672	3	32.4283	67.5717	6	56.095	0
11	Przewalski	Neg	Neg1	Hum	Langenberg	Group12	3	Female	F2Group12	4.9048	40.1059	16.2141	80.6498	19.3502	11	45.2189	0.800699	0	59.8316	40.1684	3	100	52.3123
11	Przewalski	Pos	Neg1	Hum	Langenberg	Group12	3	Female	F1Group12	0.133464	11.9784	16.6812	70.1279	29.8721	10	65.5906	31.607	5	58.03	41.97	12	100	0
11	Przewalski	Pos	Neg1	Hum	Langenberg	Group12	3	Female	F2Group12	0.800784	9.50931	44.4849	61.2328	38.7672	8	88.123	11.877	5	46.4405	53.5595	3	21.5521	0
12	Przewalski	Pos	Pos1	Prz	Langenberg	Group12	3	Female	F1Group12	0.934248	0	42.437	100	0	15	71.2416	27.891	4	72.9097	27.0903	11	100	0
12	Przewalski	Pos	Pos1	Prz	Langenberg	Group12	3	Female	F2Group12	1.00098	2.20216	97.9983	90.792	9.20803	5	100	0	21	16.1474	83.8526	10	0	0
12	Przewalski	Neg	Pos1	Prz	Langenberg	Group12	3	Female	F1Group12	1.24677	2.11428	41.6333	68.2923	31.7077	11	65.8853	13.5547	5	61.0368	38.9632	13	100	12.5496
12	Przewalski	Neg	Pos1	Prz	Langenberg	Group12	3	Female	F2Group12	1.34687	4.91703	56.4731	94.326	5.67401	13	95.1026	1.60207	5	38.007	61.993	15	100	3.29536
